# Supplementary material for: Genetic Resistance Determinants in Clinical Acinetobacter pittii Genomes
Source: Antibiotics (Basel). 2022 May 17;11(5):676. doi: 10.3390/antibiotics11050676 (PMC9137642; doi:10.3390/antibiotics11050676)
Supplement: Supplementary file 1 [file antibiotics-11-00676-s001.zip]

Archive with 1 entries (1 files):
- antibiotics-1712562-supplementary.xls
