# Supplementary material for: Genetic Resistance Determinants in Clinical Acinetobacter pittii Genomes
Source: Antibiotics (Basel). 2022 May 17;11(5):676. doi: 10.3390/antibiotics11050676 (PMC9137642; doi:10.3390/antibiotics11050676)
Supplement: Supplementary file 1 [file antibiotics-11-00676-s001.zip › antibiotics-1712562-supplementary.xls]

## Sheet: HUMV4336
Island start	Island end	Length	Method	Gene name	Gene ID	Locus	Gene start	Gene end	Strand	Product	External Annotations
566832	586987	20155	Predicted by at least one method			EONAJFMB_01516	566832	567731	1	hypothetical protein
566832	586987	20155	Predicted by at least one method		intA_1	EONAJFMB_01513	568207	569439	1	Prophage integrase IntA
566832	586987	20155	Predicted by at least one method			EONAJFMB_01512	569734	570879	1	hypothetical protein
566832	586987	20155	Predicted by at least one method			EONAJFMB_01511	570880	571425	1	hypothetical protein
566832	586987	20155	Predicted by at least one method			EONAJFMB_01510	571478	571999	-1	hypothetical protein
566832	586987	20155	Predicted by at least one method			EONAJFMB_01509	572848	573258	1	hypothetical protein
566832	586987	20155	Predicted by at least one method			EONAJFMB_01508	573524	574930	-1	hypothetical protein
566832	586987	20155	Predicted by at least one method		rpfC_2	EONAJFMB_01507	574927	575877	-1	Sensory/regulatory protein RpfC
566832	586987	20155	Predicted by at least one method			EONAJFMB_01506	575881	577716	-1	hypothetical protein
566832	586987	20155	Predicted by at least one method			EONAJFMB_01505	577929	578144	-1	hypothetical protein
566832	586987	20155	Predicted by at least one method			EONAJFMB_01504	578219	579601	-1	hypothetical protein
566832	586987	20155	Predicted by at least one method			EONAJFMB_01503	579970	581307	-1	hypothetical protein
566832	586987	20155	Predicted by at least one method			EONAJFMB_01502	581309	582169	-1	hypothetical protein
566832	586987	20155	Predicted by at least one method			EONAJFMB_01501	582237	582419	-1	hypothetical protein
566832	586987	20155	Predicted by at least one method			EONAJFMB_01500	582833	584326	-1	hypothetical protein
566832	586987	20155	Predicted by at least one method			EONAJFMB_01499	584329	584553	-1	hypothetical protein
566832	586987	20155	Predicted by at least one method			EONAJFMB_01498	584681	585718	-1	hypothetical protein
566832	586987	20155	Predicted by at least one method			EONAJFMB_01497	586040	586987	-1	hypothetical protein
577929	582419	4490	Predicted by at least one method			EONAJFMB_01505	577929	578144	-1	hypothetical protein
577929	582419	4490	Predicted by at least one method			EONAJFMB_01504	578219	579601	-1	hypothetical protein
577929	582419	4490	Predicted by at least one method			EONAJFMB_01503	579970	581307	-1	hypothetical protein
577929	582419	4490	Predicted by at least one method			EONAJFMB_01502	581309	582169	-1	hypothetical protein
577929	582419	4490	Predicted by at least one method			EONAJFMB_01501	582237	582419	-1	hypothetical protein
633267	637917	4650	Predicted by at least one method			EONAJFMB_01446	633267	633497	1	hypothetical protein
633267	637917	4650	Predicted by at least one method			EONAJFMB_01445	633559	634440	-1	hypothetical protein
633267	637917	4650	Predicted by at least one method			EONAJFMB_01444	634485	634841	-1	hypothetical protein
633267	637917	4650	Predicted by at least one method			EONAJFMB_01443	634976	635341	1	hypothetical protein
633267	637917	4650	Predicted by at least one method			EONAJFMB_01442	635428	635979	-1	hypothetical protein
633267	637917	4650	Predicted by at least one method		adaA	EONAJFMB_01441	637015	637917	1	Bifunctional transcriptional activator/DNA repair enzyme AdaA
988440	992603	4163	Predicted by at least one method			EONAJFMB_03450	988440	988661	1	hypothetical protein
988440	992603	4163	Predicted by at least one method			EONAJFMB_03451	988697	989647	1	hypothetical protein
988440	992603	4163	Predicted by at least one method			EONAJFMB_03452	989766	990296	1	hypothetical protein
988440	992603	4163	Predicted by at least one method			EONAJFMB_03453	990375	991451	1	hypothetical protein
988440	992603	4163	Predicted by at least one method			EONAJFMB_03454	991770	991904	1	hypothetical protein
988440	992603	4163	Predicted by at least one method			EONAJFMB_03455	992028	992603	1	hypothetical protein
1804946	1811267	6321	Predicted by at least one method			EONAJFMB_00970	1804946	1805815	1	hypothetical protein
1804946	1811267	6321	Predicted by at least one method			EONAJFMB_00971	1806083	1806526	-1	hypothetical protein
1804946	1811267	6321	Predicted by at least one method			EONAJFMB_00972	1806699	1807316	-1	hypothetical protein
1804946	1811267	6321	Predicted by at least one method			EONAJFMB_00973	1807529	1807813	-1	hypothetical protein
1804946	1811267	6321	Predicted by at least one method			EONAJFMB_00974	1808457	1809803	-1	hypothetical protein
1804946	1811267	6321	Predicted by at least one method		naiP_1	EONAJFMB_00975	1809882	1811267	-1	Putative niacin/nicotinamide transporter NaiP
2176963	2184125	7162	Predicted by at least one method			EONAJFMB_03205	2176963	2177193	1	hypothetical protein
2176963	2184125	7162	Predicted by at least one method			EONAJFMB_03206	2177220	2177567	1	hypothetical protein
2176963	2184125	7162	Predicted by at least one method			EONAJFMB_03207	2177736	2178365	1	hypothetical protein
2176963	2184125	7162	Predicted by at least one method			EONAJFMB_03208	2178422	2178670	-1	hypothetical protein
2176963	2184125	7162	Predicted by at least one method			EONAJFMB_03209	2178777	2179424	1	hypothetical protein
2176963	2184125	7162	Predicted by at least one method			EONAJFMB_03210	2179471	2179953	1	hypothetical protein
2176963	2184125	7162	Predicted by at least one method			EONAJFMB_03211	2179931	2181460	1	hypothetical protein
2176963	2184125	7162	Predicted by at least one method			EONAJFMB_03212	2181469	2182803	1	hypothetical protein
2176963	2184125	7162	Predicted by at least one method			EONAJFMB_03213	2182748	2183557	1	hypothetical protein
2176963	2184125	7162	Predicted by at least one method			EONAJFMB_03214	2183589	2184125	1	hypothetical protein
2187634	2214215	26581	Predicted by at least one method			EONAJFMB_03220	2187634	2187825	1	hypothetical protein
2187634	2214215	26581	Predicted by at least one method			EONAJFMB_03221	2187833	2188315	1	hypothetical protein
2187634	2214215	26581	Predicted by at least one method			EONAJFMB_03222	2188308	2188751	1	hypothetical protein
2187634	2214215	26581	Predicted by at least one method			EONAJFMB_03223	2188814	2189581	1	hypothetical protein
2187634	2214215	26581	Predicted by at least one method			EONAJFMB_03224	2189587	2189907	1	hypothetical protein
2187634	2214215	26581	Predicted by at least one method			EONAJFMB_03225	2189943	2190167	1	hypothetical protein
2187634	2214215	26581	Predicted by at least one method			EONAJFMB_03226	2190244	2190819	1	hypothetical protein
2187634	2214215	26581	Predicted by at least one method			EONAJFMB_03227	2190888	2193671	1	hypothetical protein
2187634	2214215	26581	Predicted by at least one method			EONAJFMB_03228	2193682	2194335	1	hypothetical protein
2187634	2214215	26581	Predicted by at least one method			EONAJFMB_03229	2194332	2195189	1	hypothetical protein
2187634	2214215	26581	Predicted by at least one method			EONAJFMB_03230	2195250	2197022	1	hypothetical protein
2187634	2214215	26581	Predicted by at least one method			EONAJFMB_03231	2197015	2197932	1	hypothetical protein
2187634	2214215	26581	Predicted by at least one method			EONAJFMB_03232	2198143	2198310	1	hypothetical protein
2187634	2214215	26581	Predicted by at least one method			EONAJFMB_03233	2198385	2198810	1	hypothetical protein
2187634	2214215	26581	Predicted by at least one method			EONAJFMB_03234	2198807	2201296	1	hypothetical protein
2187634	2214215	26581	Predicted by at least one method		oatA_2	EONAJFMB_03235	2201713	2202720	1	O-acetyltransferase OatA
2187634	2214215	26581	Predicted by at least one method		nedA	EONAJFMB_03236	2202881	2204068	-1	Sialidase
2187634	2214215	26581	Predicted by at least one method			EONAJFMB_03237	2204500	2205678	1	hypothetical protein
2187634	2214215	26581	Predicted by at least one method			EONAJFMB_03238	2205748	2206137	1	hypothetical protein
2187634	2214215	26581	Predicted by at least one method			EONAJFMB_03239	2206256	2207029	1	hypothetical protein
2187634	2214215	26581	Predicted by at least one method			EONAJFMB_03240	2207424	2207966	1	hypothetical protein
2187634	2214215	26581	Predicted by at least one method			EONAJFMB_03241	2208143	2208388	1	hypothetical protein
2187634	2214215	26581	Predicted by at least one method			EONAJFMB_03242	2208408	2209433	1	hypothetical protein
2187634	2214215	26581	Predicted by at least one method		umuC_3	EONAJFMB_03243	2209443	2210741	-1	Protein UmuC
2187634	2214215	26581	Predicted by at least one method		umuD_2	EONAJFMB_03244	2210745	2211239	-1	Protein UmuD
2187634	2214215	26581	Predicted by at least one method			EONAJFMB_03245	2211386	2212021	-1	hypothetical protein
2187634	2214215	26581	Predicted by at least one method			EONAJFMB_03246	2212122	2213138	1	hypothetical protein
2187634	2214215	26581	Predicted by at least one method		xerC_2	EONAJFMB_03247	2213202	2214215	-1	Tyrosine recombinase XerC
2232859	2248537	15678	Predicted by at least one method		intA_3	EONAJFMB_03266	2232859	2234226	1	Prophage integrase IntA
2232859	2248537	15678	Predicted by at least one method			EONAJFMB_03267	2234626	2236818	1	hypothetical protein
2232859	2248537	15678	Predicted by at least one method			EONAJFMB_03268	2236806	2237960	1	hypothetical protein
2232859	2248537	15678	Predicted by at least one method			EONAJFMB_03269	2238209	2238994	-1	hypothetical protein
2232859	2248537	15678	Predicted by at least one method			EONAJFMB_03270	2239151	2240872	1	hypothetical protein
2232859	2248537	15678	Predicted by at least one method			EONAJFMB_03271	2241210	2242220	1	hypothetical protein
2232859	2248537	15678	Predicted by at least one method			EONAJFMB_03272	2242275	2243252	1	hypothetical protein
2232859	2248537	15678	Predicted by at least one method			EONAJFMB_03273	2243399	2243632	1	hypothetical protein
2232859	2248537	15678	Predicted by at least one method			EONAJFMB_03274	2244487	2245275	1	hypothetical protein
2232859	2248537	15678	Predicted by at least one method			EONAJFMB_03275	2245773	2246033	1	hypothetical protein
2232859	2248537	15678	Predicted by at least one method			EONAJFMB_03276	2246111	2246287	1	hypothetical protein
2232859	2248537	15678	Predicted by at least one method		hscB_2	EONAJFMB_03277	2246301	2247368	1	Co-chaperone protein HscB
2232859	2248537	15678	Predicted by at least one method			EONAJFMB_03278	2247451	2248149	1	hypothetical protein
2232859	2248537	15678	Predicted by at least one method			EONAJFMB_03279	2248208	2248537	1	hypothetical protein
2279726	2314268	34542	Predicted by at least one method			EONAJFMB_03100	2279726	2279926	1	hypothetical protein
2279726	2314268	34542	Predicted by at least one method			EONAJFMB_03099	2280070	2281113	1	hypothetical protein
2279726	2314268	34542	Predicted by at least one method			EONAJFMB_03098	2281228	2281881	1	hypothetical protein
2279726	2314268	34542	Predicted by at least one method		dmdC_6	EONAJFMB_03097	2282481	2284280	-1	3-methylmercaptopropionyl-CoA dehydrogenase
2279726	2314268	34542	Predicted by at least one method		fadA_3	EONAJFMB_03096	2284314	2285489	-1	3-ketoacyl-CoA thiolase
2279726	2314268	34542	Predicted by at least one method		fadB_2	EONAJFMB_03095	2285528	2287621	-1	Fatty acid oxidation complex subunit alpha
2279726	2314268	34542	Predicted by at least one method			EONAJFMB_03094	2287636	2288067	-1	hypothetical protein
2279726	2314268	34542	Predicted by at least one method		paaF_4	EONAJFMB_03093	2288150	2288926	-1	2,3-dehydroadipyl-CoA hydratase
2279726	2314268	34542	Predicted by at least one method		yxaF_3	EONAJFMB_03092	2289133	2289702	1	putative HTH-type transcriptional regulator YxaF
2279726	2314268	34542	Predicted by at least one method			EONAJFMB_03091	2289957	2290406	1	hypothetical protein
2279726	2314268	34542	Predicted by at least one method			EONAJFMB_03090	2290411	2291136	-1	hypothetical protein
2279726	2314268	34542	Predicted by at least one method		ttgR	EONAJFMB_03089	2291149	2291709	-1	HTH-type transcriptional regulator TtgR
2279726	2314268	34542	Predicted by at least one method			EONAJFMB_03088	2291696	2292610	-1	hypothetical protein
2279726	2314268	34542	Predicted by at least one method		fadD_3	EONAJFMB_03087	2292736	2294412	-1	Long-chain-fatty-acid--CoA ligase
2279726	2314268	34542	Predicted by at least one method			EONAJFMB_03086	2294749	2296065	1	hypothetical protein
2279726	2314268	34542	Predicted by at least one method			EONAJFMB_03085	2296694	2296969	-1	hypothetical protein
2279726	2314268	34542	Predicted by at least one method			EONAJFMB_03084	2296929	2297132	-1	hypothetical protein
2279726	2314268	34542	Predicted by at least one method			EONAJFMB_03083	2297224	2297394	1	putative HTH-type transcriptional regulator
2279726	2314268	34542	Predicted by at least one method			EONAJFMB_03082	2297395	2297643	1	hypothetical protein
2279726	2314268	34542	Predicted by at least one method		pikAII	EONAJFMB_03081	2297981	2298916	-1	Narbonolide/10-deoxymethynolide synthase PikA2, modules 3 and 4
2279726	2314268	34542	Predicted by at least one method		pdxI	EONAJFMB_03080	2298926	2299795	-1	Pyridoxine 4-dehydrogenase
2279726	2314268	34542	Predicted by at least one method			EONAJFMB_03079	2299860	2301080	-1	2,6-dihydropseudooxynicotine hydrolase
2279726	2314268	34542	Predicted by at least one method		mipA	EONAJFMB_03078	2301153	2301965	-1	MltA-interacting protein
2279726	2314268	34542	Predicted by at least one method		mdtC	EONAJFMB_03077	2301991	2305041	-1	Multidrug resistance protein MdtC
2279726	2314268	34542	Predicted by at least one method		cnrB_2	EONAJFMB_03076	2305038	2306168	-1	Nickel and cobalt resistance protein CnrB
2279726	2314268	34542	Predicted by at least one method		mftR	EONAJFMB_03075	2306209	2306799	-1	Putative mycofactocin biosynthesis transcriptional regulator MftR
2279726	2314268	34542	Predicted by at least one method			EONAJFMB_03074	2307012	2308061	1	hypothetical protein
2279726	2314268	34542	Predicted by at least one method			EONAJFMB_03073	2308378	2309685	1	Thermostable monoacylglycerol lipase
2279726	2314268	34542	Predicted by at least one method			EONAJFMB_03072	2309685	2310356	1	hypothetical protein
2279726	2314268	34542	Predicted by at least one method		tnsE	EONAJFMB_03071	2310630	2311169	-1	Transposon Tn7 transposition protein TnsE
2279726	2314268	34542	Predicted by at least one method			EONAJFMB_03070	2311479	2311910	-1	hypothetical protein
2279726	2314268	34542	Predicted by at least one method		intA_2	EONAJFMB_03069	2312390	2313697	-1	Prophage integrase IntA
2279726	2314268	34542	Predicted by at least one method		ppnP_2	EONAJFMB_03068	2313948	2314268	-1	Pyrimidine/purine nucleoside phosphorylase
2478816	2483160	4344	Predicted by at least one method			EONAJFMB_02985	2478816	2479499	-1	hypothetical protein
2478816	2483160	4344	Predicted by at least one method			EONAJFMB_02984	2479501	2480211	-1	hypothetical protein
2478816	2483160	4344	Predicted by at least one method			EONAJFMB_02983	2480213	2480956	-1	hypothetical protein
2478816	2483160	4344	Predicted by at least one method			EONAJFMB_02982	2481038	2481319	-1	hypothetical protein
2478816	2483160	4344	Predicted by at least one method			EONAJFMB_02981	2481652	2481849	-1	hypothetical protein
2478816	2483160	4344	Predicted by at least one method			EONAJFMB_02980	2482606	2483160	1	hypothetical protein
3669759	3675522	5763	Predicted by at least one method			EONAJFMB_00471	3669759	3670313	-1	hypothetical protein
3669759	3675522	5763	Predicted by at least one method			EONAJFMB_00472	3671245	3671883	-1	hypothetical protein
3669759	3675522	5763	Predicted by at least one method			EONAJFMB_00473	3672599	3673084	-1	hypothetical protein
3669759	3675522	5763	Predicted by at least one method			EONAJFMB_00474	3673179	3673766	1	hypothetical protein
3669759	3675522	5763	Predicted by at least one method		umuC_2	EONAJFMB_00475	3674230	3675522	1	Protein UmuC

## Sheet: HUMV0315
Island start	Island end	Length	Method	Gene name	Gene ID	Locus	Gene start	Gene end	Strand	Product	External Annotations
669911	675315	5404	Predicted by at least one method			IEHBLCMO_00740	669911	670141	-1	hypothetical protein
669911	675315	5404	Predicted by at least one method			IEHBLCMO_00741	670238	671170	-1	hypothetical protein
669911	675315	5404	Predicted by at least one method			IEHBLCMO_00742	671313	672356	-1	hypothetical protein
669911	675315	5404	Predicted by at least one method			IEHBLCMO_00743	672375	672473	-1	hypothetical protein
669911	675315	5404	Predicted by at least one method			IEHBLCMO_00744	672500	673546	-1	hypothetical protein
669911	675315	5404	Predicted by at least one method			IEHBLCMO_00745	673638	673940	-1	hypothetical protein
669911	675315	5404	Predicted by at least one method			IEHBLCMO_00746	674060	674440	-1	hypothetical protein
669911	675315	5404	Predicted by at least one method			IEHBLCMO_00747	674452	675036	-1	hypothetical protein
669911	675315	5404	Predicted by at least one method			IEHBLCMO_00748	675055	675315	-1	hypothetical protein
684713	724203	39490	Predicted by at least one method		czcC_2	IEHBLCMO_00756	684713	685912	-1	Cobalt-zinc-cadmium resistance protein CzcC
684713	724203	39490	Predicted by at least one method			IEHBLCMO_00757	685958	686407	-1	hypothetical protein
684713	724203	39490	Predicted by at least one method			IEHBLCMO_00758	687052	688014	-1	hypothetical protein
684713	724203	39490	Predicted by at least one method			IEHBLCMO_00759	688057	689058	-1	hypothetical protein
684713	724203	39490	Predicted by at least one method			IEHBLCMO_00760	689530	690348	-1	hypothetical protein
684713	724203	39490	Predicted by at least one method		gadX	IEHBLCMO_03662	691423	691911	1	HTH-type transcriptional regulator GadX
684713	724203	39490	Predicted by at least one method		elbB	IEHBLCMO_03661	692001	692663	1	Glyoxalase ElbB
684713	724203	39490	Predicted by at least one method			IEHBLCMO_03660	692711	692803	1	hypothetical protein
684713	724203	39490	Predicted by at least one method			IEHBLCMO_03659	692881	693234	1	hypothetical protein
684713	724203	39490	Predicted by at least one method			IEHBLCMO_03658	693292	693993	-1	hypothetical protein
684713	724203	39490	Predicted by at least one method			IEHBLCMO_03657	693990	694460	-1	hypothetical protein
684713	724203	39490	Predicted by at least one method			IEHBLCMO_03656	694465	695544	-1	hypothetical protein
684713	724203	39490	Predicted by at least one method			IEHBLCMO_03655	695588	695704	-1	hypothetical protein
684713	724203	39490	Predicted by at least one method			IEHBLCMO_03654	695704	696252	-1	hypothetical protein
684713	724203	39490	Predicted by at least one method			IEHBLCMO_03653	696943	697743	1	hypothetical protein
684713	724203	39490	Predicted by at least one method		adaA	IEHBLCMO_03652	697867	698769	1	Bifunctional transcriptional activator/DNA repair enzyme AdaA
684713	724203	39490	Predicted by at least one method		iolS	IEHBLCMO_03651	698881	699882	1	Aldo-keto reductase IolS
684713	724203	39490	Predicted by at least one method			IEHBLCMO_03650	699928	700320	-1	hypothetical protein
684713	724203	39490	Predicted by at least one method			IEHBLCMO_03649	700345	701088	-1	hypothetical protein
684713	724203	39490	Predicted by at least one method			IEHBLCMO_03648	701317	702204	1	hypothetical protein
684713	724203	39490	Predicted by at least one method		hcaR_2	IEHBLCMO_03647	702201	703121	-1	Hca operon transcriptional activator HcaR
684713	724203	39490	Predicted by at least one method		ynfM	IEHBLCMO_03646	703260	704504	1	Inner membrane transport protein YnfM
684713	724203	39490	Predicted by at least one method			IEHBLCMO_03644	705227	705562	1	hypothetical protein
684713	724203	39490	Predicted by at least one method		cya	IEHBLCMO_03643	705862	708294	-1	Bifunctional hemolysin/adenylate cyclase
684713	724203	39490	Predicted by at least one method			IEHBLCMO_03751	709579	709800	1	hypothetical protein
684713	724203	39490	Predicted by at least one method			IEHBLCMO_03752	711659	711817	1	hypothetical protein
684713	724203	39490	Predicted by at least one method			IEHBLCMO_03753	711834	712049	1	hypothetical protein
684713	724203	39490	Predicted by at least one method			IEHBLCMO_03754	712092	712346	-1	hypothetical protein
684713	724203	39490	Predicted by at least one method			IEHBLCMO_03755	712465	713004	1	hypothetical protein
684713	724203	39490	Predicted by at least one method			IEHBLCMO_03756	713082	713612	1	hypothetical protein
684713	724203	39490	Predicted by at least one method			IEHBLCMO_03757	713596	713943	1	hypothetical protein
684713	724203	39490	Predicted by at least one method			IEHBLCMO_03758	714508	715209	1	hypothetical protein
684713	724203	39490	Predicted by at least one method		xerC_3	IEHBLCMO_03759	716188	717819	1	Tyrosine recombinase XerC
684713	724203	39490	Predicted by at least one method			IEHBLCMO_03760	717819	717908	1	hypothetical protein
684713	724203	39490	Predicted by at least one method			IEHBLCMO_03761	718773	718919	-1	hypothetical protein
684713	724203	39490	Predicted by at least one method			IEHBLCMO_01770	720207	720884	1	hypothetical protein
684713	724203	39490	Predicted by at least one method			IEHBLCMO_01769	720877	721548	1	hypothetical protein
684713	724203	39490	Predicted by at least one method		gfa_2	IEHBLCMO_01768	722918	723340	-1	Glutathione-dependent formaldehyde-activating enzyme
684713	724203	39490	Predicted by at least one method		eryG	IEHBLCMO_01767	723349	724203	-1	Erythromycin 3''-O-methyltransferase
684713	724203	39490	Predicted by at least one method			IEHBLCMO_01766	724181	725479	-1	hypothetical protein
736312	754732	18420	Predicted by at least one method			IEHBLCMO_01757	735620	736315	1	hypothetical protein
736312	754732	18420	Predicted by at least one method			IEHBLCMO_01756	736312	736635	1	hypothetical protein
736312	754732	18420	Predicted by at least one method			IEHBLCMO_01755	736879	737490	-1	hypothetical protein
736312	754732	18420	Predicted by at least one method			IEHBLCMO_01754	737788	737952	1	hypothetical protein
736312	754732	18420	Predicted by at least one method			IEHBLCMO_01753	737955	739079	1	Anaerobic sulfatase-maturating enzyme
736312	754732	18420	Predicted by at least one method			IEHBLCMO_01752	739076	739660	1	hypothetical protein
736312	754732	18420	Predicted by at least one method			IEHBLCMO_01751	739666	740406	1	hypothetical protein
736312	754732	18420	Predicted by at least one method		ftsH_1	IEHBLCMO_01750	740725	741963	1	ATP-dependent zinc metalloprotease FtsH
736312	754732	18420	Predicted by at least one method			IEHBLCMO_01749	741967	744174	1	hypothetical protein
736312	754732	18420	Predicted by at least one method			IEHBLCMO_01748	744255	744374	-1	hypothetical protein
736312	754732	18420	Predicted by at least one method			IEHBLCMO_01747	744371	744637	-1	hypothetical protein
736312	754732	18420	Predicted by at least one method			IEHBLCMO_01746	744600	744770	-1	hypothetical protein
736312	754732	18420	Predicted by at least one method			IEHBLCMO_01745	745035	745643	-1	hypothetical protein
736312	754732	18420	Predicted by at least one method			IEHBLCMO_01744	746305	746484	1	hypothetical protein
736312	754732	18420	Predicted by at least one method			IEHBLCMO_01743	746500	748611	1	hypothetical protein
736312	754732	18420	Predicted by at least one method			IEHBLCMO_01742	748677	749096	-1	hypothetical protein
736312	754732	18420	Predicted by at least one method			IEHBLCMO_01741	749098	751221	-1	hypothetical protein
736312	754732	18420	Predicted by at least one method			IEHBLCMO_01740	751214	752770	-1	hypothetical protein
736312	754732	18420	Predicted by at least one method		xerC_2	IEHBLCMO_01739	752763	753989	-1	Tyrosine recombinase XerC
736312	754732	18420	Predicted by at least one method		ssb	IEHBLCMO_01738	754145	754732	-1	Single-stranded DNA-binding protein
1560256	1586613	26357	Predicted by at least one method		dusA	IEHBLCMO_03697	1560256	1561272	-1	tRNA-dihydrouridine(20/20a) synthase
1560256	1586613	26357	Predicted by at least one method			IEHBLCMO_03698	1561407	1562555	1	hypothetical protein
1560256	1586613	26357	Predicted by at least one method			IEHBLCMO_03699	1562539	1562811	-1	hypothetical protein
1560256	1586613	26357	Predicted by at least one method			IEHBLCMO_03700	1562830	1563810	-1	hypothetical protein
1560256	1586613	26357	Predicted by at least one method			IEHBLCMO_03701	1563812	1565047	-1	hypothetical protein
1560256	1586613	26357	Predicted by at least one method			IEHBLCMO_03702	1565797	1566909	-1	hypothetical protein
1560256	1586613	26357	Predicted by at least one method			IEHBLCMO_03703	1567271	1567486	-1	hypothetical protein
1560256	1586613	26357	Predicted by at least one method			IEHBLCMO_03704	1568033	1568296	1	hypothetical protein
1560256	1586613	26357	Predicted by at least one method			IEHBLCMO_03705	1568397	1568543	1	hypothetical protein
1560256	1586613	26357	Predicted by at least one method		djlA	IEHBLCMO_03706	1568566	1569639	1	DnaJ-like protein DjlA
1560256	1586613	26357	Predicted by at least one method			IEHBLCMO_03707	1569721	1570185	1	hypothetical protein
1560256	1586613	26357	Predicted by at least one method			IEHBLCMO_02066	1571341	1571553	1	hypothetical protein
1560256	1586613	26357	Predicted by at least one method			IEHBLCMO_02067	1571612	1571941	1	hypothetical protein
1560256	1586613	26357	Predicted by at least one method			IEHBLCMO_02068	1572033	1572329	1	hypothetical protein
1560256	1586613	26357	Predicted by at least one method			IEHBLCMO_02069	1572384	1573433	1	hypothetical protein
1560256	1586613	26357	Predicted by at least one method			IEHBLCMO_02070	1573699	1574580	-1	hypothetical protein
1560256	1586613	26357	Predicted by at least one method		yobA	IEHBLCMO_02071	1574648	1575028	-1	Protein YobA
1560256	1586613	26357	Predicted by at least one method		silP	IEHBLCMO_02072	1575310	1577649	1	Silver exporting P-type ATPase
1560256	1586613	26357	Predicted by at least one method		cusS	IEHBLCMO_02073	1577727	1579103	-1	Sensor kinase CusS
1560256	1586613	26357	Predicted by at least one method		cusR_2	IEHBLCMO_02074	1579093	1579776	-1	Transcriptional regulatory protein CusR
1560256	1586613	26357	Predicted by at least one method		copB_1	IEHBLCMO_02075	1579926	1580267	1	Copper resistance protein B
1560256	1586613	26357	Predicted by at least one method		copA_1	IEHBLCMO_02076	1580351	1582318	1	Copper resistance protein A
1560256	1586613	26357	Predicted by at least one method		copB_2	IEHBLCMO_02077	1582305	1583234	1	Copper resistance protein B
1560256	1586613	26357	Predicted by at least one method			IEHBLCMO_02078	1583280	1583741	1	hypothetical protein
1560256	1586613	26357	Predicted by at least one method		czcC_3	IEHBLCMO_02079	1583819	1585123	1	Cobalt-zinc-cadmium resistance protein CzcC
1560256	1586613	26357	Predicted by at least one method		cusB	IEHBLCMO_02080	1585123	1586613	1	Cation efflux system protein CusB
1733736	1777379	43643	Predicted by at least one method		mce3R	IEHBLCMO_03570	1733736	1734335	1	Transcriptional repressor Mce3R
1733736	1777379	43643	Predicted by at least one method		bepC_2	IEHBLCMO_03569	1734838	1736370	1	Outer membrane efflux protein BepC
1733736	1777379	43643	Predicted by at least one method		ltxB	IEHBLCMO_03568	1736367	1738508	1	Leukotoxin export ATP-binding protein LtxB
1733736	1777379	43643	Predicted by at least one method		prsE_2	IEHBLCMO_03567	1738505	1739701	1	Type I secretion system membrane fusion protein PrsE
1733736	1777379	43643	Predicted by at least one method			IEHBLCMO_03566	1740077	1741717	1	hypothetical protein
1733736	1777379	43643	Predicted by at least one method			IEHBLCMO_03565	1741851	1742885	-1	hypothetical protein
1733736	1777379	43643	Predicted by at least one method		tagE	IEHBLCMO_03564	1742885	1744426	-1	Poly(glycerol-phosphate) alpha-glucosyltransferase
1733736	1777379	43643	Predicted by at least one method		vat_2	IEHBLCMO_03563	1744474	1745223	-1	Virginiamycin A acetyltransferase
1733736	1777379	43643	Predicted by at least one method			IEHBLCMO_03562	1745268	1746926	-1	hypothetical protein
1733736	1777379	43643	Predicted by at least one method			IEHBLCMO_03561	1747288	1748235	1	hypothetical protein
1733736	1777379	43643	Predicted by at least one method			IEHBLCMO_03560	1748913	1749320	1	hypothetical protein
1733736	1777379	43643	Predicted by at least one method			IEHBLCMO_03559	1749397	1749783	-1	hypothetical protein
1733736	1777379	43643	Predicted by at least one method		pinR_2	IEHBLCMO_03558	1750384	1750770	-1	Serine recombinase PinR
1733736	1777379	43643	Predicted by at least one method		pinR_1	IEHBLCMO_03262	1752927	1753511	1	Serine recombinase PinR
1733736	1777379	43643	Predicted by at least one method			IEHBLCMO_03261	1753728	1754021	1	hypothetical protein
1733736	1777379	43643	Predicted by at least one method		nrdB	IEHBLCMO_03260	1754142	1755425	-1	Ribonucleoside-diphosphate reductase subunit beta
1733736	1777379	43643	Predicted by at least one method			IEHBLCMO_03259	1755564	1755698	-1	hypothetical protein
1733736	1777379	43643	Predicted by at least one method		nrdA	IEHBLCMO_03258	1755755	1758589	-1	Ribonucleoside-diphosphate reductase 1 subunit alpha
1733736	1777379	43643	Predicted by at least one method		rstA	IEHBLCMO_03257	1759122	1759838	1	Transcriptional regulatory protein RstA
1733736	1777379	43643	Predicted by at least one method		rstB	IEHBLCMO_03256	1759871	1761520	1	Sensor protein RstB
1733736	1777379	43643	Predicted by at least one method			IEHBLCMO_03255	1761542	1761895	-1	hypothetical protein
1733736	1777379	43643	Predicted by at least one method		dgcT_2	IEHBLCMO_03254	1761988	1763406	-1	putative diguanylate cyclase DgcT
1733736	1777379	43643	Predicted by at least one method		ndhC	IEHBLCMO_03253	1763832	1764383	1	NAD(P)H-quinone oxidoreductase subunit 3
1733736	1777379	43643	Predicted by at least one method		nuoB	IEHBLCMO_03252	1764390	1765067	1	NADH-quinone oxidoreductase subunit B
1733736	1777379	43643	Predicted by at least one method		nuoC	IEHBLCMO_03251	1765152	1766939	1	NADH-quinone oxidoreductase subunit C/D
1733736	1777379	43643	Predicted by at least one method		nuoE	IEHBLCMO_03250	1766953	1767462	1	NADH-quinone oxidoreductase subunit E
1733736	1777379	43643	Predicted by at least one method		nuoF	IEHBLCMO_03249	1767459	1768790	1	NADH-quinone oxidoreductase subunit F
1733736	1777379	43643	Predicted by at least one method		nuoG	IEHBLCMO_03248	1768802	1771486	1	NADH-quinone oxidoreductase subunit G
1733736	1777379	43643	Predicted by at least one method		nuoH	IEHBLCMO_03247	1771490	1772506	1	NADH-quinone oxidoreductase subunit H
1733736	1777379	43643	Predicted by at least one method		nuoI	IEHBLCMO_03246	1772525	1773067	1	NADH-quinone oxidoreductase subunit I
1733736	1777379	43643	Predicted by at least one method		nuoJ	IEHBLCMO_03245	1773064	1773585	1	NADH-quinone oxidoreductase subunit J
1733736	1777379	43643	Predicted by at least one method		nuoK	IEHBLCMO_03244	1773585	1773893	1	NADH-quinone oxidoreductase subunit K
1733736	1777379	43643	Predicted by at least one method		nuoL	IEHBLCMO_03243	1773890	1775779	1	NADH-quinone oxidoreductase subunit L
1733736	1777379	43643	Predicted by at least one method		nuoM	IEHBLCMO_03242	1775781	1777379	1	NADH-quinone oxidoreductase subunit M
1749397	1754021	4624	Predicted by at least one method			IEHBLCMO_03559	1749397	1749783	-1	hypothetical protein
1749397	1754021	4624	Predicted by at least one method		pinR_2	IEHBLCMO_03558	1750384	1750770	-1	Serine recombinase PinR
1749397	1754021	4624	Predicted by at least one method		pinR_1	IEHBLCMO_03262	1752927	1753511	1	Serine recombinase PinR
1749397	1754021	4624	Predicted by at least one method			IEHBLCMO_03261	1753728	1754021	1	hypothetical protein
2207697	2213401	5704	Predicted by at least one method			IEHBLCMO_03152	2207249	2207725	1	hypothetical protein
2207697	2213401	5704	Predicted by at least one method			IEHBLCMO_03151	2207697	2207951	1	hypothetical protein
2207697	2213401	5704	Predicted by at least one method			IEHBLCMO_03150	2208197	2208415	1	hypothetical protein
2207697	2213401	5704	Predicted by at least one method			IEHBLCMO_03149	2208629	2209180	1	hypothetical protein
2207697	2213401	5704	Predicted by at least one method			IEHBLCMO_03148	2209355	2209588	-1	hypothetical protein
2207697	2213401	5704	Predicted by at least one method			IEHBLCMO_03147	2210232	2210576	1	hypothetical protein
2207697	2213401	5704	Predicted by at least one method			IEHBLCMO_03146	2210785	2211021	1	hypothetical protein
2207697	2213401	5704	Predicted by at least one method			IEHBLCMO_03106	2212623	2213042	1	hypothetical protein
2207697	2213401	5704	Predicted by at least one method			IEHBLCMO_03105	2213039	2213401	1	hypothetical protein
2207697	2213401	5704	Predicted by at least one method			IEHBLCMO_03104	2213394	2216819	1	hypothetical protein
2912632	2919123	6491	Predicted by at least one method			IEHBLCMO_03389	2912632	2912922	-1	hypothetical protein
2912632	2919123	6491	Predicted by at least one method			IEHBLCMO_03837	2914991	2915278	1	DNA-binding protein
2912632	2919123	6491	Predicted by at least one method			IEHBLCMO_03838	2915421	2916425	1	hypothetical protein
2912632	2919123	6491	Predicted by at least one method			IEHBLCMO_03329	2917736	2918179	1	hypothetical protein
2912632	2919123	6491	Predicted by at least one method			IEHBLCMO_03328	2918158	2918508	1	hypothetical protein
2912632	2919123	6491	Predicted by at least one method			IEHBLCMO_03327	2918575	2919123	-1	hypothetical protein
2974204	2980819	6615	Predicted by at least one method			IEHBLCMO_03730	2974204	2974992	-1	hypothetical protein
2974204	2980819	6615	Predicted by at least one method			IEHBLCMO_03729	2974996	2975658	-1	hypothetical protein
2974204	2980819	6615	Predicted by at least one method			IEHBLCMO_03728	2975673	2976356	-1	hypothetical protein
2974204	2980819	6615	Predicted by at least one method			IEHBLCMO_03727	2976360	2976734	-1	hypothetical protein
2974204	2980819	6615	Predicted by at least one method			IEHBLCMO_01885	2977861	2978565	-1	hypothetical protein
2974204	2980819	6615	Predicted by at least one method			IEHBLCMO_01884	2978574	2979677	-1	hypothetical protein
2974204	2980819	6615	Predicted by at least one method			IEHBLCMO_01883	2979757	2979924	-1	hypothetical protein
2974204	2980819	6615	Predicted by at least one method		yxaF_1	IEHBLCMO_01882	2980271	2980819	-1	putative HTH-type transcriptional regulator YxaF
3252093	3273950	21857	Predicted by at least one method		lrp_3	IEHBLCMO_01517	3252093	3252587	-1	Leucine-responsive regulatory protein
3252093	3273950	21857	Predicted by at least one method		ydcO_1	IEHBLCMO_01516	3252753	3253928	1	Inner membrane protein YdcO
3252093	3273950	21857	Predicted by at least one method			IEHBLCMO_01515	3253989	3254432	-1	hypothetical protein
3252093	3273950	21857	Predicted by at least one method			IEHBLCMO_01514	3254699	3254872	-1	hypothetical protein
3252093	3273950	21857	Predicted by at least one method			IEHBLCMO_03827	3256180	3256407	-1	hypothetical protein
3252093	3273950	21857	Predicted by at least one method			IEHBLCMO_03826	3256698	3257141	1	Putative universal stress protein
3252093	3273950	21857	Predicted by at least one method		yheS_2	IEHBLCMO_03825	3257402	3258985	1	putative ABC transporter ATP-binding protein YheS
3252093	3273950	21857	Predicted by at least one method		pliG	IEHBLCMO_03824	3259050	3259478	-1	Inhibitor of g-type lysozyme
3252093	3273950	21857	Predicted by at least one method			IEHBLCMO_03823	3259665	3260192	1	hypothetical protein
3252093	3273950	21857	Predicted by at least one method		ygiW_2	IEHBLCMO_03822	3260284	3260646	-1	Protein YgiW
3252093	3273950	21857	Predicted by at least one method			IEHBLCMO_03514	3262026	3262313	-1	hypothetical protein
3252093	3273950	21857	Predicted by at least one method			IEHBLCMO_03515	3262588	3262719	-1	hypothetical protein
3252093	3273950	21857	Predicted by at least one method		metR_2	IEHBLCMO_03516	3262909	3263778	-1	HTH-type transcriptional regulator MetR
3252093	3273950	21857	Predicted by at least one method			IEHBLCMO_03517	3264001	3264855	1	hypothetical protein
3252093	3273950	21857	Predicted by at least one method			IEHBLCMO_03518	3264912	3265175	-1	hypothetical protein
3252093	3273950	21857	Predicted by at least one method			IEHBLCMO_03519	3265338	3266444	-1	hypothetical protein
3252093	3273950	21857	Predicted by at least one method			IEHBLCMO_03520	3266526	3266813	1	hypothetical protein
3252093	3273950	21857	Predicted by at least one method			IEHBLCMO_03521	3266952	3267419	1	hypothetical protein
3252093	3273950	21857	Predicted by at least one method		fur_3	IEHBLCMO_03522	3267818	3268213	1	Ferric uptake regulation protein
3252093	3273950	21857	Predicted by at least one method			IEHBLCMO_03523	3268255	3268938	-1	PKHD-type hydroxylase
3252093	3273950	21857	Predicted by at least one method		bfrD_2	IEHBLCMO_03524	3269030	3271264	-1	putative TonB-dependent receptor BfrD
3252093	3273950	21857	Predicted by at least one method		fecA	IEHBLCMO_03525	3271761	3273950	1	Fe(3+) dicitrate transport protein FecA
3319596	3328539	8943	Predicted by at least one method			IEHBLCMO_02347	3319596	3320045	-1	hypothetical protein
3319596	3328539	8943	Predicted by at least one method			IEHBLCMO_02346	3320166	3320603	-1	hypothetical protein
3319596	3328539	8943	Predicted by at least one method			IEHBLCMO_02345	3320590	3320802	-1	hypothetical protein
3319596	3328539	8943	Predicted by at least one method			IEHBLCMO_02344	3320804	3321028	-1	hypothetical protein
3319596	3328539	8943	Predicted by at least one method			IEHBLCMO_02343	3321025	3321324	-1	hypothetical protein
3319596	3328539	8943	Predicted by at least one method			IEHBLCMO_02342	3321617	3321901	-1	hypothetical protein
3319596	3328539	8943	Predicted by at least one method			IEHBLCMO_02341	3321938	3322117	-1	hypothetical protein
3319596	3328539	8943	Predicted by at least one method		hupB_2	IEHBLCMO_02340	3322117	3322389	-1	DNA-binding protein HU-beta
3319596	3328539	8943	Predicted by at least one method			IEHBLCMO_02339	3322394	3322561	-1	hypothetical protein
3319596	3328539	8943	Predicted by at least one method			IEHBLCMO_02338	3322584	3323087	-1	hypothetical protein
3319596	3328539	8943	Predicted by at least one method			IEHBLCMO_02337	3323087	3323758	-1	hypothetical protein
3319596	3328539	8943	Predicted by at least one method			IEHBLCMO_02336	3323759	3323995	-1	hypothetical protein
3319596	3328539	8943	Predicted by at least one method		traR	IEHBLCMO_02335	3323992	3324210	-1	Protein TraR
3319596	3328539	8943	Predicted by at least one method			IEHBLCMO_02334	3324305	3325582	-1	hypothetical protein
3319596	3328539	8943	Predicted by at least one method			IEHBLCMO_02333	3325592	3327343	-1	hypothetical protein
3319596	3328539	8943	Predicted by at least one method			IEHBLCMO_02332	3327346	3328230	-1	hypothetical protein
3319596	3328539	8943	Predicted by at least one method			IEHBLCMO_02331	3328243	3328539	-1	hypothetical protein
3967953	3995704	27751	Predicted by at least one method		immR	IEHBLCMO_03803	3967953	3968219	1	HTH-type transcriptional regulator ImmR
3967953	3995704	27751	Predicted by at least one method			IEHBLCMO_03804	3968246	3968947	-1	hypothetical protein
3967953	3995704	27751	Predicted by at least one method		cutD	IEHBLCMO_03805	3969100	3970080	-1	Choline trimethylamine-lyase activating enzyme
3967953	3995704	27751	Predicted by at least one method		cutC	IEHBLCMO_03806	3970070	3972475	-1	Choline trimethylamine-lyase
3967953	3995704	27751	Predicted by at least one method			IEHBLCMO_03807	3972673	3973221	-1	putative HTH-type transcriptional regulator
3967953	3995704	27751	Predicted by at least one method		spoT_3	IEHBLCMO_03808	3973908	3974465	1	Bifunctional (p)ppGpp synthase/hydrolase SpoT
3967953	3995704	27751	Predicted by at least one method		repE_2	IEHBLCMO_03768	3991309	3992232	1	Replication initiation protein
3967953	3995704	27751	Predicted by at least one method			IEHBLCMO_03769	3992300	3992845	1	hypothetical protein
3967953	3995704	27751	Predicted by at least one method			IEHBLCMO_03770	3993183	3993500	1	hypothetical protein
3967953	3995704	27751	Predicted by at least one method			IEHBLCMO_03771	3993607	3994119	-1	hypothetical protein
3967953	3995704	27751	Predicted by at least one method		esiB_3	IEHBLCMO_03772	3994158	3994676	-1	Secretory immunoglobulin A-binding protein EsiB
3967953	3995704	27751	Predicted by at least one method			IEHBLCMO_03773	3994851	3995060	-1	hypothetical protein
3967953	3995704	27751	Predicted by at least one method		higA1	IEHBLCMO_03774	3995053	3995355	-1	Antitoxin HigA1
3967953	3995704	27751	Predicted by at least one method		higB2	IEHBLCMO_03775	3995348	3995704	-1	Putative toxin HigB2
3968246	3998865	30619	Predicted by at least one method			IEHBLCMO_03804	3968246	3968947	-1	hypothetical protein
3968246	3998865	30619	Predicted by at least one method		cutD	IEHBLCMO_03805	3969100	3970080	-1	Choline trimethylamine-lyase activating enzyme
3968246	3998865	30619	Predicted by at least one method		cutC	IEHBLCMO_03806	3970070	3972475	-1	Choline trimethylamine-lyase
3968246	3998865	30619	Predicted by at least one method			IEHBLCMO_03807	3972673	3973221	-1	putative HTH-type transcriptional regulator
3968246	3998865	30619	Predicted by at least one method		spoT_3	IEHBLCMO_03808	3973908	3974465	1	Bifunctional (p)ppGpp synthase/hydrolase SpoT
3968246	3998865	30619	Predicted by at least one method		repE_2	IEHBLCMO_03768	3991309	3992232	1	Replication initiation protein
3968246	3998865	30619	Predicted by at least one method			IEHBLCMO_03769	3992300	3992845	1	hypothetical protein
3968246	3998865	30619	Predicted by at least one method			IEHBLCMO_03770	3993183	3993500	1	hypothetical protein
3968246	3998865	30619	Predicted by at least one method			IEHBLCMO_03771	3993607	3994119	-1	hypothetical protein
3968246	3998865	30619	Predicted by at least one method		esiB_3	IEHBLCMO_03772	3994158	3994676	-1	Secretory immunoglobulin A-binding protein EsiB
3968246	3998865	30619	Predicted by at least one method			IEHBLCMO_03773	3994851	3995060	-1	hypothetical protein
3968246	3998865	30619	Predicted by at least one method		higA1	IEHBLCMO_03774	3995053	3995355	-1	Antitoxin HigA1
3968246	3998865	30619	Predicted by at least one method		higB2	IEHBLCMO_03775	3995348	3995704	-1	Putative toxin HigB2
3968246	3998865	30619	Predicted by at least one method		bicA_3	IEHBLCMO_03776	3996514	3998001	1	Bicarbonate transporter BicA
3968246	3998865	30619	Predicted by at least one method			IEHBLCMO_03777	3998014	3998865	1	hypothetical protein
4025012	4029705	4693	Predicted by at least one method		lon_2	IEHBLCMO_03392	4025012	4027051	-1	Lon protease
4025012	4029705	4693	Predicted by at least one method			IEHBLCMO_03393	4027081	4029705	-1	hypothetical protein
4025012	4029705	4693	Predicted by at least one method			IEHBLCMO_03394	4029702	4031072	-1	hypothetical protein
4034649	4043045	8396	Predicted by at least one method			IEHBLCMO_03396	4034649	4038329	-1	hypothetical protein
4034649	4043045	8396	Predicted by at least one method			IEHBLCMO_03397	4038370	4038945	-1	hypothetical protein
4034649	4043045	8396	Predicted by at least one method			IEHBLCMO_03398	4038962	4039573	-1	hypothetical protein
4034649	4043045	8396	Predicted by at least one method			IEHBLCMO_03399	4039584	4040450	-1	hypothetical protein
4034649	4043045	8396	Predicted by at least one method			IEHBLCMO_03400	4041111	4041206	-1	hypothetical protein
4034649	4043045	8396	Predicted by at least one method		vbhT	IEHBLCMO_03401	4041246	4041758	-1	Adenosine monophosphate-protein transferase VbhT
4034649	4043045	8396	Predicted by at least one method			IEHBLCMO_03402	4041761	4041946	-1	hypothetical protein
4034649	4043045	8396	Predicted by at least one method			IEHBLCMO_03403	4042113	4043045	1	hypothetical protein
4071247	4092911	21664	Predicted by at least one method			IEHBLCMO_03839	4071247	4072446	1	hypothetical protein
4071247	4092911	21664	Predicted by at least one method			IEHBLCMO_03574	4091696	4092337	1	hypothetical protein
4071247	4092911	21664	Predicted by at least one method			IEHBLCMO_03575	4092396	4092911	1	hypothetical protein
4071247	4092911	21664	Predicted by at least one method			IEHBLCMO_03576	4092871	4094163	1	hypothetical protein
4101059	4135715	34656	Predicted by at least one method			IEHBLCMO_03589	4101059	4101976	1	hypothetical protein
4101059	4135715	34656	Predicted by at least one method			IEHBLCMO_03590	4102011	4102562	1	hypothetical protein
4101059	4135715	34656	Predicted by at least one method			IEHBLCMO_03591	4102888	4103070	1	hypothetical protein
4101059	4135715	34656	Predicted by at least one method			IEHBLCMO_03592	4103163	4103567	1	hypothetical protein
4101059	4135715	34656	Predicted by at least one method			IEHBLCMO_03593	4103666	4104346	1	hypothetical protein
4101059	4135715	34656	Predicted by at least one method			IEHBLCMO_03594	4104348	4104611	1	hypothetical protein
4101059	4135715	34656	Predicted by at least one method			IEHBLCMO_03595	4104742	4109076	1	hypothetical protein
4101059	4135715	34656	Predicted by at least one method			IEHBLCMO_03596	4109581	4109742	1	hypothetical protein
4101059	4135715	34656	Predicted by at least one method			IEHBLCMO_03597	4109807	4110205	1	hypothetical protein
4101059	4135715	34656	Predicted by at least one method			IEHBLCMO_03842	4112324	4112725	-1	hypothetical protein
4101059	4135715	34656	Predicted by at least one method			IEHBLCMO_03844	4116103	4116285	1	hypothetical protein
4101059	4135715	34656	Predicted by at least one method			IEHBLCMO_03787	4133378	4133587	-1	hypothetical protein
4101059	4135715	34656	Predicted by at least one method			IEHBLCMO_03788	4133580	4134320	-1	hypothetical protein
4101059	4135715	34656	Predicted by at least one method			IEHBLCMO_03789	4134542	4134970	-1	hypothetical protein
4101059	4135715	34656	Predicted by at least one method		dnaC_2	IEHBLCMO_03790	4134963	4135715	-1	DNA replication protein DnaC
4140558	4194093	53535	Predicted by at least one method		fis_2	IEHBLCMO_03797	4140328	4140561	1	DNA-binding protein Fis
4140558	4194093	53535	Predicted by at least one method			IEHBLCMO_03798	4140558	4140938	1	hypothetical protein
4140558	4194093	53535	Predicted by at least one method			IEHBLCMO_03799	4140935	4141282	1	hypothetical protein
4140558	4194093	53535	Predicted by at least one method			IEHBLCMO_03800	4141279	4141482	1	hypothetical protein
4140558	4194093	53535	Predicted by at least one method			IEHBLCMO_03801	4141503	4141625	1	hypothetical protein
4140558	4194093	53535	Predicted by at least one method			IEHBLCMO_03491	4142882	4143595	-1	hypothetical protein
4140558	4194093	53535	Predicted by at least one method			IEHBLCMO_03492	4144453	4145163	1	hypothetical protein
4140558	4194093	53535	Predicted by at least one method			IEHBLCMO_03493	4145176	4146282	1	hypothetical protein
4140558	4194093	53535	Predicted by at least one method			IEHBLCMO_03494	4146453	4146779	1	hypothetical protein
4140558	4194093	53535	Predicted by at least one method			IEHBLCMO_03495	4146776	4147678	-1	hypothetical protein
4140558	4194093	53535	Predicted by at least one method			IEHBLCMO_03496	4147678	4147995	-1	Insertion element IS6110 uncharacterized 12.0 kDa protein
4140558	4194093	53535	Predicted by at least one method			IEHBLCMO_03497	4148181	4148897	1	hypothetical protein
4140558	4194093	53535	Predicted by at least one method			IEHBLCMO_03498	4149127	4149615	1	hypothetical protein
4140558	4194093	53535	Predicted by at least one method			IEHBLCMO_03499	4149673	4150692	1	hypothetical protein
4140558	4194093	53535	Predicted by at least one method			IEHBLCMO_03500	4150692	4151465	1	Insertion sequence IS5376 putative ATP-binding protein
4140558	4194093	53535	Predicted by at least one method			IEHBLCMO_03501	4151528	4151722	1	hypothetical protein
4140558	4194093	53535	Predicted by at least one method		umuD_3	IEHBLCMO_03502	4151835	4152461	1	Protein UmuD
4140558	4194093	53535	Predicted by at least one method		umuC_3	IEHBLCMO_03503	4152476	4153771	1	Protein UmuC
4140558	4194093	53535	Predicted by at least one method			IEHBLCMO_03504	4153775	4153993	1	hypothetical protein
4140558	4194093	53535	Predicted by at least one method			IEHBLCMO_03505	4154574	4154873	-1	hypothetical protein
4140558	4194093	53535	Predicted by at least one method		higA	IEHBLCMO_03506	4155379	4155780	-1	Antitoxin HigA
4140558	4194093	53535	Predicted by at least one method		higB	IEHBLCMO_03507	4155782	4156072	-1	mRNA interferase toxin HigB
4140558	4194093	53535	Predicted by at least one method			IEHBLCMO_03508	4156290	4156571	-1	hypothetical protein
4140558	4194093	53535	Predicted by at least one method			IEHBLCMO_03509	4156594	4156848	-1	hypothetical protein
4140558	4194093	53535	Predicted by at least one method			IEHBLCMO_03510	4157023	4160196	-1	hypothetical protein
4140558	4194093	53535	Predicted by at least one method			IEHBLCMO_03511	4160193	4162496	-1	hypothetical protein
4140558	4194093	53535	Predicted by at least one method			IEHBLCMO_03512	4162501	4162956	-1	hypothetical protein
4140558	4194093	53535	Predicted by at least one method		ndmA_2	IEHBLCMO_03513	4164722	4165237	1	Methylxanthine N1-demethylase NdmA
4140558	4194093	53535	Predicted by at least one method			IEHBLCMO_03828	4174535	4175458	-1	hypothetical protein
4140558	4194093	53535	Predicted by at least one method		mbeA	IEHBLCMO_03829	4175742	4177667	-1	DNA relaxase MbeA
4140558	4194093	53535	Predicted by at least one method			IEHBLCMO_03830	4177664	4178038	-1	hypothetical protein
4140558	4194093	53535	Predicted by at least one method			IEHBLCMO_03674	4182805	4183515	-1	hypothetical protein
4140558	4194093	53535	Predicted by at least one method			IEHBLCMO_03675	4183481	4185775	-1	hypothetical protein
4140558	4194093	53535	Predicted by at least one method			IEHBLCMO_03676	4185775	4186392	-1	hypothetical protein
4140558	4194093	53535	Predicted by at least one method			IEHBLCMO_03677	4186389	4186859	-1	hypothetical protein
4140558	4194093	53535	Predicted by at least one method			IEHBLCMO_03678	4186856	4188892	-1	hypothetical protein
4140558	4194093	53535	Predicted by at least one method			IEHBLCMO_03679	4188892	4189446	-1	hypothetical protein
4140558	4194093	53535	Predicted by at least one method			IEHBLCMO_03680	4189452	4189739	-1	hypothetical protein
4140558	4194093	53535	Predicted by at least one method			IEHBLCMO_03681	4189752	4190156	-1	hypothetical protein
4140558	4194093	53535	Predicted by at least one method			IEHBLCMO_03682	4190170	4191192	-1	hypothetical protein
4140558	4194093	53535	Predicted by at least one method			IEHBLCMO_03683	4191204	4191851	-1	hypothetical protein
4140558	4194093	53535	Predicted by at least one method			IEHBLCMO_03684	4191820	4192149	-1	hypothetical protein
4140558	4194093	53535	Predicted by at least one method			IEHBLCMO_03685	4192146	4193837	-1	hypothetical protein
4140558	4194093	53535	Predicted by at least one method			IEHBLCMO_03686	4193839	4194093	-1	hypothetical protein

## Sheet: HUMV5918
Island start	Island end	Length	Method	Gene name	Gene ID	Locus	Gene start	Gene end	Strand	Product	External Annotations
208452	227413	18961	Predicted by at least one method			HUMV5918_193	208452	208757	-1	hypothetical protein
208452	227413	18961	Predicted by at least one method			HUMV5918_194	208760	208972	-1	hypothetical protein
208452	227413	18961	Predicted by at least one method			HUMV5918_195	208984	209865	-1	Exodeoxyribonuclease VIII (EC 3.1.11.-)
208452	227413	18961	Predicted by at least one method			HUMV5918_196	209862	210287	-1	hypothetical protein
208452	227413	18961	Predicted by at least one method			HUMV5918_197	210368	210727	-1	hypothetical protein
208452	227413	18961	Predicted by at least one method			HUMV5918_198	210724	211194	-1	hypothetical protein
208452	227413	18961	Predicted by at least one method			HUMV5918_199	211194	211355	-1	hypothetical protein
208452	227413	18961	Predicted by at least one method			HUMV5918_200	211352	211645	-1	hypothetical protein
208452	227413	18961	Predicted by at least one method			HUMV5918_201	211759	212478	-1	hypothetical protein
208452	227413	18961	Predicted by at least one method			HUMV5918_202	212675	212968	1	hypothetical protein
208452	227413	18961	Predicted by at least one method			HUMV5918_203	212952	213443	1	hypothetical protein
208452	227413	18961	Predicted by at least one method			HUMV5918_204	213443	214351	1	DNA primase (EC 2.7.7.-)
208452	227413	18961	Predicted by at least one method			HUMV5918_205	214348	216162	1	DNA primase (bacterial type)
208452	227413	18961	Predicted by at least one method			HUMV5918_206	216545	217009	1	hypothetical protein
208452	227413	18961	Predicted by at least one method			HUMV5918_207	217171	217530	1	hypothetical protein
208452	227413	18961	Predicted by at least one method			HUMV5918_208	217532	217756	1	hypothetical protein
208452	227413	18961	Predicted by at least one method			HUMV5918_209	217749	217991	1	hypothetical protein
208452	227413	18961	Predicted by at least one method			HUMV5918_210	218004	218312	1	Phage holin
208452	227413	18961	Predicted by at least one method			HUMV5918_211	218309	218815	1	hypothetical protein
208452	227413	18961	Predicted by at least one method			HUMV5918_212	218802	219008	1	hypothetical protein
208452	227413	18961	Predicted by at least one method			HUMV5918_213	219005	219187	1	hypothetical protein
208452	227413	18961	Predicted by at least one method			HUMV5918_214	219403	219603	1	hypothetical protein
208452	227413	18961	Predicted by at least one method			HUMV5918_215	219636	219863	1	hypothetical protein
208452	227413	18961	Predicted by at least one method			HUMV5918_216	219959	220153	1	hypothetical protein
208452	227413	18961	Predicted by at least one method			HUMV5918_217	220165	220353	1	hypothetical protein
208452	227413	18961	Predicted by at least one method			HUMV5918_218	220418	222109	1	Phage terminase, large subunit
208452	227413	18961	Predicted by at least one method			HUMV5918_219	222166	222741	1	Phage capsid and scaffold
208452	227413	18961	Predicted by at least one method			HUMV5918_220	222788	224110	1	Phage capsid and scaffold
208452	227413	18961	Predicted by at least one method			HUMV5918_221	224172	224663	1	Internalin-like protein (LPXTG motif) Lmo1136 homolog
208452	227413	18961	Predicted by at least one method			HUMV5918_222	224664	225929	1	Phage portal protein
208452	227413	18961	Predicted by at least one method			HUMV5918_223	225910	226197	1	hypothetical protein
208452	227413	18961	Predicted by at least one method			HUMV5918_224	226340	226528	1	hypothetical protein
208452	227413	18961	Predicted by at least one method			HUMV5918_225	226598	226954	1	phage head-tail adaptor, putative
208452	227413	18961	Predicted by at least one method			HUMV5918_226	226955	227413	1	Phage protein
208452	227413	18961	Predicted by at least one method			HUMV5918_227	227410	227775	1	hypothetical protein
239121	247436	8315	Predicted by at least one method			HUMV5918_236	239121	239255	1	hypothetical protein
239121	247436	8315	Predicted by at least one method			HUMV5918_237	239448	239768	1	hypothetical protein
239121	247436	8315	Predicted by at least one method			HUMV5918_238	239740	240264	1	lysozyme
239121	247436	8315	Predicted by at least one method			HUMV5918_239	240261	240623	1	hypothetical protein
239121	247436	8315	Predicted by at least one method			HUMV5918_240	240571	240771	1	hypothetical protein
239121	247436	8315	Predicted by at least one method			HUMV5918_241	240781	241626	-1	hypothetical protein
239121	247436	8315	Predicted by at least one method			HUMV5918_242	241674	242966	-1	Error-prone, lesion bypass DNA polymerase V (UmuC)
239121	247436	8315	Predicted by at least one method			HUMV5918_243	243430	244017	-1	hypothetical protein
239121	247436	8315	Predicted by at least one method			HUMV5918_244	244111	244596	1	hypothetical protein
239121	247436	8315	Predicted by at least one method			HUMV5918_245	245312	245950	1	hypothetical protein
239121	247436	8315	Predicted by at least one method			HUMV5918_246	246882	247436	1	putative transcriptional regulator (TetR family)
602556	639663	37107	Predicted by at least one method			HUMV5918_565	601987	602616	1	Lead, cadmium, zinc and mercury transporting ATPase (EC 3.6.3.3) (EC 3.6.3.5); Copper-translocating P-type ATPase (EC 3.6.3.4)
602556	639663	37107	Predicted by at least one method			HUMV5918_566	602556	604319	1	Lead, cadmium, zinc and mercury transporting ATPase (EC 3.6.3.3) (EC 3.6.3.5); Copper-translocating P-type ATPase (EC 3.6.3.4)
602556	639663	37107	Predicted by at least one method			HUMV5918_567	604378	605757	-1	Osmosensitive K+ channel histidine kinase KdpD (EC 2.7.3.-)
602556	639663	37107	Predicted by at least one method			HUMV5918_568	605747	606430	-1	Copper-sensing two-component system response regulator CusR
602556	639663	37107	Predicted by at least one method			HUMV5918_569	606581	606904	1	Copper resistance protein B
602556	639663	37107	Predicted by at least one method			HUMV5918_570	607196	608215	1	hypothetical protein
602556	639663	37107	Predicted by at least one method			HUMV5918_571	608823	609374	1	putative transcriptional regulator (TetR family)
602556	639663	37107	Predicted by at least one method			HUMV5918_572	609451	611640	-1	Iron(III) dicitrate transport protein FecA
602556	639663	37107	Predicted by at least one method			HUMV5918_573	611815	613230	-1	Transcriptional regulator, GntR family domain / Aspartate aminotransferase (EC 2.6.1.1)
602556	639663	37107	Predicted by at least one method			HUMV5918_574	613373	613606	1	Mlr0979 protein
602556	639663	37107	Predicted by at least one method			HUMV5918_575	613771	614220	1	4-carboxymuconolactone decarboxylase domain/alkylhydroperoxidase AhpD family core domain protein
602556	639663	37107	Predicted by at least one method			HUMV5918_576	614253	614720	-1	FIG00351197: hypothetical protein
602556	639663	37107	Predicted by at least one method			HUMV5918_577	614882	615604	-1	glutamine amidotransferase class-I
602556	639663	37107	Predicted by at least one method			HUMV5918_578	615871	616101	1	conserved hypothetical protein; putative signal peptide
602556	639663	37107	Predicted by at least one method			HUMV5918_579	616252	616626	1	TolA protein
602556	639663	37107	Predicted by at least one method			HUMV5918_580	616928	617197	1	hypothetical protein
602556	639663	37107	Predicted by at least one method			HUMV5918_581	617488	617946	1	FIG00350125: hypothetical protein
602556	639663	37107	Predicted by at least one method			HUMV5918_582	618124	618324	1	FIG00350476: hypothetical protein
602556	639663	37107	Predicted by at least one method			HUMV5918_583	618499	619071	1	Phage-related lysozyme
602556	639663	37107	Predicted by at least one method			HUMV5918_584	619639	619881	1	hypothetical protein
602556	639663	37107	Predicted by at least one method			HUMV5918_585	620066	621172	1	NAD+--asparagine ADP-ribosyltransferase
602556	639663	37107	Predicted by at least one method			HUMV5918_586	621335	621598	1	hypothetical protein
602556	639663	37107	Predicted by at least one method			HUMV5918_587	621655	622509	-1	Permease of the drug/metabolite transporter (DMT) superfamily
602556	639663	37107	Predicted by at least one method			HUMV5918_588	622732	623601	1	Transcriptional regulator, LysR family
602556	639663	37107	Predicted by at least one method			HUMV5918_589	623792	623923	1	hypothetical protein
602556	639663	37107	Predicted by at least one method			HUMV5918_590	624198	624485	1	FIG00353832: hypothetical protein
602556	639663	37107	Predicted by at least one method			HUMV5918_591	624733	625095	1	Protein ygiW precursor
602556	639663	37107	Predicted by at least one method			HUMV5918_592	625187	625693	-1	GCN5-related N-acetyltransferase
602556	639663	37107	Predicted by at least one method			HUMV5918_593	625902	626330	1	Protein ycgK precursor
602556	639663	37107	Predicted by at least one method			HUMV5918_594	626399	627982	-1	ABC-type transport system, ATPase component
602556	639663	37107	Predicted by at least one method			HUMV5918_595	628244	628687	-1	putative universal stress protein family
602556	639663	37107	Predicted by at least one method			HUMV5918_596	628978	629205	1	FIG00350978: hypothetical protein
602556	639663	37107	Predicted by at least one method			HUMV5918_597	629381	629554	1	FIG00351049: hypothetical protein
602556	639663	37107	Predicted by at least one method			HUMV5918_598	629821	630264	1	FIG00350064: hypothetical protein
602556	639663	37107	Predicted by at least one method			HUMV5918_599	630325	631500	-1	Benzoate transport protein
602556	639663	37107	Predicted by at least one method			HUMV5918_600	631666	632160	1	Leucine-responsive regulatory protein, regulator for leucine (or lrp) regulon and high-affinity branched-chain amino acid transport system
602556	639663	37107	Predicted by at least one method			HUMV5918_601	632213	632863	-1	Threonine efflux protein
602556	639663	37107	Predicted by at least one method			HUMV5918_602	632937	633926	-1	Transaldolase (EC 2.2.1.2)
602556	639663	37107	Predicted by at least one method			HUMV5918_603	634057	634950	-1	Chromosome initiation inhibitor
602556	639663	37107	Predicted by at least one method			HUMV5918_604	635041	635475	1	FIG00350811: hypothetical protein
602556	639663	37107	Predicted by at least one method			HUMV5918_605	635540	637108	-1	3-ketoacyl-CoA thiolase (EC 2.3.1.16) @ Acetyl-CoA acetyltransferase (EC 2.3.1.9)
602556	639663	37107	Predicted by at least one method			HUMV5918_606	637344	638735	1	3-oxoacyl-[acyl-carrier protein] reductase (EC 1.1.1.100)
602556	639663	37107	Predicted by at least one method			HUMV5918_607	638809	639663	1	Acyl dehydratase
676329	683317	6988	Predicted by at least one method			HUMV5918_639	676416	677189	-1	Siderophore staphylobactin biosynthesis protein SbnG
676329	683317	6988	Predicted by at least one method			HUMV5918_640	677182	680709	-1	Siderophore synthetase superfamily, group C
676329	683317	6988	Predicted by at least one method			HUMV5918_641	680706	681911	-1	FIG00351971: hypothetical protein
676329	683317	6988	Predicted by at least one method			HUMV5918_642	681915	683609	-1	Siderophore staphylobactin biosynthesis protein SbnC @ Siderophore synthetase superfamily, group B
1428458	1434042	5584	Predicted by at least one method			HUMV5918_1351	1428458	1429012	-1	putative transcriptional regulator (TetR family)
1428458	1434042	5584	Predicted by at least one method			HUMV5918_1352	1429769	1429966	1	hypothetical protein
1428458	1434042	5584	Predicted by at least one method			HUMV5918_1353	1430299	1430580	1	hypothetical protein
1428458	1434042	5584	Predicted by at least one method			HUMV5918_1354	1430662	1431405	1	Uroporphyrin-III C/tetrapyrrole (Corrin/Porphyrin) methyltransferase
1428458	1434042	5584	Predicted by at least one method			HUMV5918_1355	1431407	1432117	1	hypothetical protein
1428458	1434042	5584	Predicted by at least one method			HUMV5918_1356	1432119	1432802	1	hypothetical protein
1428458	1434042	5584	Predicted by at least one method			HUMV5918_1357	1432804	1434042	1	major facilitator superfamily MFS_1
1547791	1552682	4891	Predicted by at least one method			HUMV5918_1454	1547829	1548008	-1	FIG00350216: hypothetical protein
1547791	1552682	4891	Predicted by at least one method			HUMV5918_1455	1548002	1548622	-1	sigma factor
1547791	1552682	4891	Predicted by at least one method			HUMV5918_1456	1548625	1549380	-1	FIG005107: hypothetical protein
1547791	1552682	4891	Predicted by at least one method			HUMV5918_1457	1549331	1550194	-1	FIG023677: hypothetical protein
1547791	1552682	4891	Predicted by at least one method			HUMV5918_1458	1550264	1550572	-1	FIG024746: hypothetical protein
1547791	1552682	4891	Predicted by at least one method			HUMV5918_1459	1550736	1551338	1	FIG035246: DoxX family protein
1547791	1552682	4891	Predicted by at least one method			HUMV5918_1460	1551467	1552411	-1	FIG00352590: hypothetical protein
1547791	1552682	4891	Predicted by at least one method			HUMV5918_1461	1552536	1552880	-1	FIG00352376: hypothetical protein
1576959	1582680	5721	Predicted by at least one method			HUMV5918_1486	1577293	1578195	1	GTP cyclohydrolase I (EC 3.5.4.16) type 2
1576959	1582680	5721	Predicted by at least one method			HUMV5918_1487	1578326	1578886	1	Carbonic anhydrase, gamma class (EC 4.2.1.1)
1576959	1582680	5721	Predicted by at least one method			HUMV5918_1488	1578876	1580231	1	Dihydroorotase (EC 3.5.2.3)
1576959	1582680	5721	Predicted by at least one method			HUMV5918_1489	1580331	1580549	-1	hypothetical protein
1576959	1582680	5721	Predicted by at least one method			HUMV5918_1490	1580690	1580899	-1	Cold shock protein CspE
1576959	1582680	5721	Predicted by at least one method			HUMV5918_1491	1581139	1581459	-1	FIG00352407: hypothetical protein
1576959	1582680	5721	Predicted by at least one method			HUMV5918_1492	1581845	1581997	1	hypothetical protein
1576959	1582680	5721	Predicted by at least one method			HUMV5918_1493	1582126	1582389	-1	hypothetical protein
1594898	1605147	10249	Predicted by at least one method			HUMV5918_1504	1594898	1595800	-1	Transcriptional regulator, LysR family
1594898	1605147	10249	Predicted by at least one method			HUMV5918_1505	1595901	1596296	1	4-carboxymuconolactone decarboxylase (EC 4.1.1.44)
1594898	1605147	10249	Predicted by at least one method			HUMV5918_1506	1597121	1597441	1	Putative cytoplasmic protein
1594898	1605147	10249	Predicted by at least one method			HUMV5918_1507	1597692	1598999	1	Prophage CP4-57 integrase
1594898	1605147	10249	Predicted by at least one method			HUMV5918_1508	1599479	1599910	1	hypothetical protein
1594898	1605147	10249	Predicted by at least one method			HUMV5918_1509	1600220	1600759	1	Transposon Tn7 transposition protein tnsE
1594898	1605147	10249	Predicted by at least one method			HUMV5918_1510	1601033	1601704	-1	hypothetical protein
1594898	1605147	10249	Predicted by at least one method			HUMV5918_1511	1601704	1603011	-1	Lysophospholipase (EC 3.1.1.5)
1594898	1605147	10249	Predicted by at least one method			HUMV5918_1512	1603328	1604377	-1	Bll0480 protein
1594898	1605147	10249	Predicted by at least one method			HUMV5918_1513	1604590	1605147	1	Transcriptional regulator, TetR family
1621882	1628999	7117	Predicted by at least one method			HUMV5918_1531	1621686	1622255	-1	HTH-type transcriptional regulator TtgR
1621882	1628999	7117	Predicted by at least one method			HUMV5918_1532	1622462	1623238	1	Enoyl-CoA hydratase (EC 4.2.1.17)
1621882	1628999	7117	Predicted by at least one method			HUMV5918_1533	1623321	1623752	1	hypothetical protein
1621882	1628999	7117	Predicted by at least one method			HUMV5918_1534	1623767	1625860	1	Enoyl-CoA hydratase (EC 4.2.1.17) / Delta(3)-cis-delta(2)-trans-enoyl-CoA isomerase (EC 5.3.3.8) / 3-hydroxyacyl-CoA dehydrogenase (EC 1.1.1.35) / 3-hydroxybutyryl-CoA epimerase (EC 5.1.2.3)
1621882	1628999	7117	Predicted by at least one method			HUMV5918_1535	1625899	1627074	1	3-ketoacyl-CoA thiolase (EC 2.3.1.16) @ Acetyl-CoA acetyltransferase (EC 2.3.1.9)
1621882	1628999	7117	Predicted by at least one method			HUMV5918_1536	1627108	1628907	1	Acyl-CoA dehydrogenase (EC 1.3.8.7)
1632051	1639901	7850	Predicted by at least one method			HUMV5918_1540	1632061	1632384	-1	hypothetical protein
1632051	1639901	7850	Predicted by at least one method			HUMV5918_1541	1632598	1635381	-1	FIG00350050: hypothetical protein
1632051	1639901	7850	Predicted by at least one method			HUMV5918_1542	1635458	1638226	-1	Probable zinc protease pqqL (EC 3.4.99.-)
1632051	1639901	7850	Predicted by at least one method			HUMV5918_1543	1638304	1640871	-1	Putative Ton-B dependent hemine receptor
1640645	1644730	4085	Predicted by at least one method			HUMV5918_1543	1638304	1640871	-1	Putative Ton-B dependent hemine receptor
1640645	1644730	4085	Predicted by at least one method			HUMV5918_1544	1640911	1641765	-1	Ferric siderophore transport system, periplasmic binding protein TonB
1640645	1644730	4085	Predicted by at least one method			HUMV5918_1545	1642200	1644716	-1	Outer membrane receptor for ferric coprogen and ferric-rhodotorulic acid
1660181	1664928	4747	Predicted by at least one method			HUMV5918_1560	1660512	1661549	-1	Mycobacteriophage Barnyard protein gp56
1660181	1664928	4747	Predicted by at least one method			HUMV5918_1561	1661603	1661899	-1	FIG00350529: hypothetical protein
1660181	1664928	4747	Predicted by at least one method			HUMV5918_1562	1661991	1662320	-1	FIG00350210: hypothetical protein
1660181	1664928	4747	Predicted by at least one method			HUMV5918_1563	1662379	1663077	-1	FIG00352196: hypothetical protein
1660181	1664928	4747	Predicted by at least one method			HUMV5918_1564	1663160	1664227	-1	FIG00351459: hypothetical protein
1660181	1664928	4747	Predicted by at least one method			HUMV5918_1565	1664241	1664417	-1	hypothetical protein
1660181	1664928	4747	Predicted by at least one method			HUMV5918_1566	1664495	1664755	-1	hypothetical protein
1660512	1677668	17156	Predicted by at least one method			HUMV5918_1560	1660512	1661549	-1	Mycobacteriophage Barnyard protein gp56
1660512	1677668	17156	Predicted by at least one method			HUMV5918_1561	1661603	1661899	-1	FIG00350529: hypothetical protein
1660512	1677668	17156	Predicted by at least one method			HUMV5918_1562	1661991	1662320	-1	FIG00350210: hypothetical protein
1660512	1677668	17156	Predicted by at least one method			HUMV5918_1563	1662379	1663077	-1	FIG00352196: hypothetical protein
1660512	1677668	17156	Predicted by at least one method			HUMV5918_1564	1663160	1664227	-1	FIG00351459: hypothetical protein
1660512	1677668	17156	Predicted by at least one method			HUMV5918_1565	1664241	1664417	-1	hypothetical protein
1660512	1677668	17156	Predicted by at least one method			HUMV5918_1566	1664495	1664755	-1	hypothetical protein
1660512	1677668	17156	Predicted by at least one method			HUMV5918_1567	1665253	1666041	-1	hypothetical protein
1660512	1677668	17156	Predicted by at least one method			HUMV5918_1568	1666895	1667128	-1	Prophage CP4-57 regulatory protein alpA
1660512	1677668	17156	Predicted by at least one method			HUMV5918_1569	1667275	1668252	-1	hypothetical protein
1660512	1677668	17156	Predicted by at least one method			HUMV5918_1570	1668307	1669317	-1	hypothetical protein
1660512	1677668	17156	Predicted by at least one method			HUMV5918_1571	1669655	1671376	-1	hypothetical protein
1660512	1677668	17156	Predicted by at least one method			HUMV5918_1572	1671533	1672318	1	hypothetical protein
1660512	1677668	17156	Predicted by at least one method			HUMV5918_1573	1672567	1673721	-1	hypothetical protein
1660512	1677668	17156	Predicted by at least one method			HUMV5918_1574	1673709	1675901	-1	hypothetical protein
1660512	1677668	17156	Predicted by at least one method			HUMV5918_1575	1676301	1677668	-1	Integrase
1672816	1677948	5132	Predicted by at least one method			HUMV5918_1573	1672567	1673721	-1	hypothetical protein
1672816	1677948	5132	Predicted by at least one method			HUMV5918_1574	1673709	1675901	-1	hypothetical protein
1672816	1677948	5132	Predicted by at least one method			HUMV5918_1575	1676301	1677668	-1	Integrase
1672816	1677948	5132	Predicted by at least one method			HUMV5918_1576	1677901	1680540	1	DNA mismatch repair protein MutS
1697388	1722693	25305	Predicted by at least one method			HUMV5918_1594	1697388	1698404	-1	hypothetical protein
1697388	1722693	25305	Predicted by at least one method			HUMV5918_1595	1698505	1699140	1	FIG00352741: hypothetical protein
1697388	1722693	25305	Predicted by at least one method			HUMV5918_1596	1699287	1699781	1	Error-prone repair protein UmuD
1697388	1722693	25305	Predicted by at least one method			HUMV5918_1597	1699785	1701083	1	Error-prone, lesion bypass DNA polymerase V (UmuC)
1697388	1722693	25305	Predicted by at least one method			HUMV5918_1598	1701093	1702118	-1	hypothetical protein
1697388	1722693	25305	Predicted by at least one method			HUMV5918_1599	1702138	1702383	-1	hypothetical protein
1697388	1722693	25305	Predicted by at least one method			HUMV5918_1600	1702560	1703102	-1	SECRETION ACTIVATOR PROTEIN
1697388	1722693	25305	Predicted by at least one method			HUMV5918_1601	1703497	1704270	-1	hypothetical protein; putative exported protein
1697388	1722693	25305	Predicted by at least one method			HUMV5918_1602	1704389	1704778	-1	FIG00350821: hypothetical protein
1697388	1722693	25305	Predicted by at least one method			HUMV5918_1603	1704848	1706026	-1	hypothetical protein
1697388	1722693	25305	Predicted by at least one method			HUMV5918_1604	1706458	1707645	1	hypothetical protein
1697388	1722693	25305	Predicted by at least one method			HUMV5918_1605	1707806	1708813	-1	acyltransferase 3
1697388	1722693	25305	Predicted by at least one method			HUMV5918_1606	1709230	1711719	-1	FIG00353736: hypothetical protein
1697388	1722693	25305	Predicted by at least one method			HUMV5918_1607	1711716	1712141	-1	conserved hypothetical protein; putative cell wall-associated hydrolase (invasion-associated proteins)
1697388	1722693	25305	Predicted by at least one method			HUMV5918_1608	1712216	1712383	-1	hypothetical protein
1697388	1722693	25305	Predicted by at least one method			HUMV5918_1609	1712594	1713511	-1	hypothetical protein
1697388	1722693	25305	Predicted by at least one method			HUMV5918_1610	1713504	1715276	-1	Sialidase (EC 3.2.1.18)
1697388	1722693	25305	Predicted by at least one method			HUMV5918_1611	1715337	1716194	-1	FAD/FMN-containing dehydrogenases
1697388	1722693	25305	Predicted by at least one method			HUMV5918_1612	1716191	1716844	-1	FIG00848868: hypothetical protein
1697388	1722693	25305	Predicted by at least one method			HUMV5918_1613	1716855	1719638	-1	putative phage tail tape meausure protein
1697388	1722693	25305	Predicted by at least one method			HUMV5918_1614	1719707	1720282	-1	hypothetical protein
1697388	1722693	25305	Predicted by at least one method			HUMV5918_1615	1720359	1720583	-1	hypothetical protein
1697388	1722693	25305	Predicted by at least one method			HUMV5918_1616	1720619	1720939	-1	hypothetical protein
1697388	1722693	25305	Predicted by at least one method			HUMV5918_1617	1720945	1721712	-1	FIG00351329: hypothetical protein
1697388	1722693	25305	Predicted by at least one method			HUMV5918_1618	1721775	1722218	-1	hypothetical protein
1697388	1722693	25305	Predicted by at least one method			HUMV5918_1619	1722211	1722693	-1	hypothetical protein
1726401	1737761	11360	Predicted by at least one method			HUMV5918_1626	1726401	1726937	-1	hypothetical protein
1726401	1737761	11360	Predicted by at least one method			HUMV5918_1627	1726969	1727778	-1	plasmid-related protein
1726401	1737761	11360	Predicted by at least one method			HUMV5918_1628	1727723	1729057	-1	probable bacteriophage protein STY1048
1726401	1737761	11360	Predicted by at least one method			HUMV5918_1629	1729066	1730595	-1	Phage-related protein
1726401	1737761	11360	Predicted by at least one method			HUMV5918_1630	1730573	1731055	-1	Phage protein
1726401	1737761	11360	Predicted by at least one method			HUMV5918_1631	1731102	1731749	-1	FIG00351916: hypothetical protein
1726401	1737761	11360	Predicted by at least one method			HUMV5918_1632	1731856	1732104	1	hypothetical protein
1726401	1737761	11360	Predicted by at least one method			HUMV5918_1633	1732161	1732790	-1	hypothetical protein
1726401	1737761	11360	Predicted by at least one method			HUMV5918_1634	1732959	1733306	-1	hypothetical protein
1726401	1737761	11360	Predicted by at least one method			HUMV5918_1635	1733333	1733563	-1	hypothetical protein
1726401	1737761	11360	Predicted by at least one method			HUMV5918_1636	1733719	1734807	1	5-methylcytosine-specific restriction related enzyme
1726401	1737761	11360	Predicted by at least one method			HUMV5918_1637	1734824	1735717	1	hypothetical protein
1726401	1737761	11360	Predicted by at least one method			HUMV5918_1638	1735831	1736730	-1	hypothetical protein
1726401	1737761	11360	Predicted by at least one method			HUMV5918_1639	1736861	1737358	-1	hypothetical protein
1726401	1737761	11360	Predicted by at least one method			HUMV5918_1640	1737348	1737761	-1	FIG00349989: hypothetical protein
1726401	1737761	11360	Predicted by at least one method			HUMV5918_1641	1737758	1738699	-1	Primosomal protein I
1726969	1742556	15587	Predicted by at least one method			HUMV5918_1627	1726969	1727778	-1	plasmid-related protein
1726969	1742556	15587	Predicted by at least one method			HUMV5918_1628	1727723	1729057	-1	probable bacteriophage protein STY1048
1726969	1742556	15587	Predicted by at least one method			HUMV5918_1629	1729066	1730595	-1	Phage-related protein
1726969	1742556	15587	Predicted by at least one method			HUMV5918_1630	1730573	1731055	-1	Phage protein
1726969	1742556	15587	Predicted by at least one method			HUMV5918_1631	1731102	1731749	-1	FIG00351916: hypothetical protein
1726969	1742556	15587	Predicted by at least one method			HUMV5918_1632	1731856	1732104	1	hypothetical protein
1726969	1742556	15587	Predicted by at least one method			HUMV5918_1633	1732161	1732790	-1	hypothetical protein
1726969	1742556	15587	Predicted by at least one method			HUMV5918_1634	1732959	1733306	-1	hypothetical protein
1726969	1742556	15587	Predicted by at least one method			HUMV5918_1635	1733333	1733563	-1	hypothetical protein
1726969	1742556	15587	Predicted by at least one method			HUMV5918_1636	1733719	1734807	1	5-methylcytosine-specific restriction related enzyme
1726969	1742556	15587	Predicted by at least one method			HUMV5918_1637	1734824	1735717	1	hypothetical protein
1726969	1742556	15587	Predicted by at least one method			HUMV5918_1638	1735831	1736730	-1	hypothetical protein
1726969	1742556	15587	Predicted by at least one method			HUMV5918_1639	1736861	1737358	-1	hypothetical protein
1726969	1742556	15587	Predicted by at least one method			HUMV5918_1640	1737348	1737761	-1	FIG00349989: hypothetical protein
1726969	1742556	15587	Predicted by at least one method			HUMV5918_1641	1737758	1738699	-1	Primosomal protein I
1726969	1742556	15587	Predicted by at least one method			HUMV5918_1642	1738696	1739031	-1	FIG00353399: hypothetical protein
1726969	1742556	15587	Predicted by at least one method			HUMV5918_1643	1739083	1739439	-1	hypothetical protein
1726969	1742556	15587	Predicted by at least one method			HUMV5918_1644	1739448	1739636	-1	hypothetical protein
1726969	1742556	15587	Predicted by at least one method			HUMV5918_1645	1739742	1740428	1	Phage repressor
1726969	1742556	15587	Predicted by at least one method			HUMV5918_1646	1740477	1741508	1	hypothetical protein
1726969	1742556	15587	Predicted by at least one method			HUMV5918_1647	1741531	1742091	1	hypothetical protein
1726969	1742556	15587	Predicted by at least one method			HUMV5918_1648	1742368	1742556	1	hypothetical protein
1754235	1775962	21727	Predicted by at least one method			HUMV5918_1664	1753453	1754247	-1	LmbE-like protein
1754235	1775962	21727	Predicted by at least one method			HUMV5918_1665	1754235	1755224	-1	Acyl-CoA dehydrogenase/oxidase domain protein
1754235	1775962	21727	Predicted by at least one method			HUMV5918_1666	1755498	1755731	1	FIG00350864: hypothetical protein
1754235	1775962	21727	Predicted by at least one method			HUMV5918_1667	1756037	1756978	1	FIG00353968: hypothetical protein
1754235	1775962	21727	Predicted by at least one method			HUMV5918_1668	1757025	1757585	-1	putative transcriptional regulator (TetR family)
1754235	1775962	21727	Predicted by at least one method			HUMV5918_1669	1758231	1758653	-1	hypothetical protein
1754235	1775962	21727	Predicted by at least one method			HUMV5918_1670	1758744	1758869	-1	hypothetical protein
1754235	1775962	21727	Predicted by at least one method			HUMV5918_1671	1759024	1759527	1	DNA topology modulation protein FLAR-related protein
1754235	1775962	21727	Predicted by at least one method			HUMV5918_1672	1759789	1760127	-1	FIG00350929: hypothetical protein
1754235	1775962	21727	Predicted by at least one method			HUMV5918_1673	1760412	1761179	-1	SAM-dependent methyltransferase YafE (UbiE paralog)
1754235	1775962	21727	Predicted by at least one method			HUMV5918_1674	1761370	1762044	1	FIG00351950: hypothetical protein
1754235	1775962	21727	Predicted by at least one method			HUMV5918_1675	1762267	1762764	1	Transcriptional regulator BkdR of isoleucine and valine catabolism operon
1754235	1775962	21727	Predicted by at least one method			HUMV5918_1676	1762943	1763059	1	hypothetical protein
1754235	1775962	21727	Predicted by at least one method			HUMV5918_1677	1763075	1763884	-1	Pyrroline-5-carboxylate reductase (EC 1.5.1.2)
1754235	1775962	21727	Predicted by at least one method			HUMV5918_1678	1764238	1764462	-1	hypothetical protein
1754235	1775962	21727	Predicted by at least one method			HUMV5918_1679	1764685	1764900	-1	Cold shock protein CspE
1754235	1775962	21727	Predicted by at least one method			HUMV5918_1680	1765244	1766176	-1	Lipid A biosynthesis lauroyl acyltransferase (EC 2.3.1.-)
1754235	1775962	21727	Predicted by at least one method			HUMV5918_1681	1766416	1767033	1	FIG00351307: hypothetical protein
1754235	1775962	21727	Predicted by at least one method			HUMV5918_1682	1767130	1767675	-1	SECRETION ACTIVATOR PROTEIN
1754235	1775962	21727	Predicted by at least one method			HUMV5918_1683	1767706	1768095	-1	FIG00350821: hypothetical protein
1754235	1775962	21727	Predicted by at least one method			HUMV5918_1684	1768305	1768559	-1	FIG00350665: hypothetical protein
1754235	1775962	21727	Predicted by at least one method			HUMV5918_1685	1769232	1769903	1	Peptidase S24 S26A and S26B
1754235	1775962	21727	Predicted by at least one method			HUMV5918_1686	1770055	1770288	-1	fragment of transposase
1754235	1775962	21727	Predicted by at least one method			HUMV5918_1687	1770796	1772061	1	Exodeoxyribonuclease VII large subunit (EC 3.1.11.6)
1754235	1775962	21727	Predicted by at least one method			HUMV5918_1688	1772051	1772245	1	Exodeoxyribonuclease VII small subunit (EC 3.1.11.6)
1754235	1775962	21727	Predicted by at least one method			HUMV5918_1689	1772499	1772717	-1	FIG00351239: hypothetical protein
1754235	1775962	21727	Predicted by at least one method			HUMV5918_1690	1772766	1773359	-1	CmaU
1754235	1775962	21727	Predicted by at least one method			HUMV5918_1691	1773802	1774131	1	FIG00350123: hypothetical protein
1754235	1775962	21727	Predicted by at least one method			HUMV5918_1692	1774591	1774947	1	Ferredoxin
1754235	1775962	21727	Predicted by at least one method			HUMV5918_1693	1775555	1775962	-1	Gfa-like protein
1779304	1786119	6815	Predicted by at least one method			HUMV5918_1696	1779111	1779305	1	Copper chaperone
1779304	1786119	6815	Predicted by at least one method			HUMV5918_1697	1779362	1781032	-1	Positive regulator of phenol hydroxylase
1779304	1786119	6815	Predicted by at least one method			HUMV5918_1698	1781402	1781689	1	Phenol hydroxylase, assembly protein DmpK
1779304	1786119	6815	Predicted by at least one method			HUMV5918_1699	1781711	1782709	1	Phenol hydroxylase, P1 oxygenase component DmpL (EC 1.14.13.7)
1779304	1786119	6815	Predicted by at least one method			HUMV5918_1700	1782721	1782987	1	Phenol hydroxylase, P2 regulatory component DmpM (EC 1.14.13.7)
1779304	1786119	6815	Predicted by at least one method			HUMV5918_1701	1783033	1784559	1	Phenol hydroxylase, P3 oxygenase component DmpN (EC 1.14.13.7)
1779304	1786119	6815	Predicted by at least one method			HUMV5918_1702	1784619	1784981	1	Phenol hydroxylase, P4 oxygenase component DmpO (EC 1.14.13.7)
1779304	1786119	6815	Predicted by at least one method			HUMV5918_1703	1784996	1786057	1	Phenol hydroxylase, FAD- and [2Fe-2S]-containing reductase component DmpP
1852886	1860552	7666	Predicted by at least one method			HUMV5918_1762	1852365	1853264	1	L(+)-tartrate dehydratase alpha subunit (EC 4.2.1.32)
1852886	1860552	7666	Predicted by at least one method			HUMV5918_1763	1853261	1853869	1	L(+)-tartrate dehydratase beta subunit (EC 4.2.1.32)
1852886	1860552	7666	Predicted by at least one method			HUMV5918_1764	1853912	1854925	-1	Transcriptional regulator, AraC family
1852886	1860552	7666	Predicted by at least one method			HUMV5918_1765	1855061	1856548	1	Cyclohexanone monooxygenase (EC 1.14.13.22)
1852886	1860552	7666	Predicted by at least one method			HUMV5918_1766	1856593	1857447	1	Oxidoreductase, short-chain dehydrogenase/reductase family (EC 1.1.1.-)
1852886	1860552	7666	Predicted by at least one method			HUMV5918_1767	1857520	1858413	1	putative esterase
1852886	1860552	7666	Predicted by at least one method			HUMV5918_1768	1858441	1860111	1	putative cholesterol oxidase
1852886	1860552	7666	Predicted by at least one method			HUMV5918_1769	1860177	1862375	-1	FIG00351770: hypothetical protein
1881875	1897804	15929	Predicted by at least one method			HUMV5918_1785	1881556	1882092	1	FIG00352537: hypothetical protein
1881875	1897804	15929	Predicted by at least one method			HUMV5918_1786	1882133	1882522	1	FIG00351372: hypothetical protein
1881875	1897804	15929	Predicted by at least one method			HUMV5918_1787	1882556	1884307	1	Chlorogenate esterase
1881875	1897804	15929	Predicted by at least one method			HUMV5918_1788	1884372	1885085	-1	Predicted D-glucarate or D-galactorate regulator, GntR family
1881875	1897804	15929	Predicted by at least one method			HUMV5918_1789	1885327	1886913	-1	Ketoglutarate semialdehyde dehydrogenase (EC 1.2.1.26)
1881875	1897804	15929	Predicted by at least one method			HUMV5918_1790	1886944	1887855	-1	5-dehydro-4-deoxyglucarate dehydratase (EC 4.2.1.41)
1881875	1897804	15929	Predicted by at least one method			HUMV5918_1791	1888122	1889456	-1	Glucarate dehydratase (EC 4.2.1.40)
1881875	1897804	15929	Predicted by at least one method			HUMV5918_1792	1889741	1891099	1	D-glucarate permease
1881875	1897804	15929	Predicted by at least one method			HUMV5918_1793	1891170	1892717	1	D-galactarate dehydratase (EC 4.2.1.42)
1881875	1897804	15929	Predicted by at least one method			HUMV5918_1794	1892844	1893740	1	Integral membrane protein
1881875	1897804	15929	Predicted by at least one method			HUMV5918_1795	1893756	1894826	-1	Transcriptional regulator, AraC family
1881875	1897804	15929	Predicted by at least one method			HUMV5918_1796	1894956	1896422	1	Aldehyde dehydrogenase (EC 1.2.1.3); Probable coniferyl aldehyde dehydrogenase (EC 1.2.1.68)
1881875	1897804	15929	Predicted by at least one method			HUMV5918_1797	1896498	1897961	-1	D-serine/D-alanine/glycine transporter
2087011	2094505	7494	Predicted by at least one method			HUMV5918_1969	2086737	2087012	1	FIG00350011: hypothetical protein
2087011	2094505	7494	Predicted by at least one method			HUMV5918_1970	2087015	2087455	-1	Hypothetical protein DUF454
2087011	2094505	7494	Predicted by at least one method			HUMV5918_1971	2087484	2088080	-1	Heme oxygenase HemO, associated with heme uptake
2087011	2094505	7494	Predicted by at least one method			HUMV5918_1972	2088116	2089036	-1	Ferric siderophore transport system, periplasmic binding protein TonB
2087011	2094505	7494	Predicted by at least one method			HUMV5918_1973	2089047	2090537	-1	FIG076926: outer membrane protein
2087011	2094505	7494	Predicted by at least one method			HUMV5918_1974	2090617	2091408	-1	FIG107774: hypothetical protein
2087011	2094505	7494	Predicted by at least one method			HUMV5918_1975	2091602	2094775	-1	Iron siderophore receptor protein
2098785	2105106	6321	Predicted by at least one method			HUMV5918_1980	2098785	2100170	1	Transporter, MFS superfamily
2098785	2105106	6321	Predicted by at least one method			HUMV5918_1981	2100249	2101595	1	PhaK-like protein
2098785	2105106	6321	Predicted by at least one method			HUMV5918_1982	2102239	2102523	1	FIG00350011: hypothetical protein
2098785	2105106	6321	Predicted by at least one method			HUMV5918_1983	2102736	2103353	1	hypothetical protein
2098785	2105106	6321	Predicted by at least one method			HUMV5918_1984	2103526	2103969	1	hypothetical protein
2098785	2105106	6321	Predicted by at least one method			HUMV5918_1985	2104237	2105106	-1	hypothetical protein
2102615	2112614	9999	Predicted by at least one method			HUMV5918_1983	2102736	2103353	1	hypothetical protein
2102615	2112614	9999	Predicted by at least one method			HUMV5918_1984	2103526	2103969	1	hypothetical protein
2102615	2112614	9999	Predicted by at least one method			HUMV5918_1985	2104237	2105106	-1	hypothetical protein
2102615	2112614	9999	Predicted by at least one method			HUMV5918_1986	2105157	2108063	-1	Type I restriction-modification system, restriction subunit R (EC 3.1.21.3)
2102615	2112614	9999	Predicted by at least one method			HUMV5918_1987	2108189	2109100	-1	Transporter
2102615	2112614	9999	Predicted by at least one method			HUMV5918_1988	2109161	2109595	-1	hypothetical protein
2102615	2112614	9999	Predicted by at least one method			HUMV5918_1989	2109614	2110834	-1	Type I restriction-modification system, specificity subunit S (EC 3.1.21.3)
2102615	2112614	9999	Predicted by at least one method			HUMV5918_1990	2110834	2112405	-1	Type I restriction-modification system, DNA-methyltransferase subunit M (EC 2.1.1.72)
3288023	3292568	4545	Predicted by at least one method			HUMV5918_3057	3288023	3289024	-1	Aldo-keto reductase
3288023	3292568	4545	Predicted by at least one method			HUMV5918_3058	3289136	3290038	-1	Transcriptional regulator, AraC family
3288023	3292568	4545	Predicted by at least one method			HUMV5918_3059	3291074	3291625	1	putative transcriptional regulator (TetR family)
3288023	3292568	4545	Predicted by at least one method			HUMV5918_3060	3291712	3292077	-1	hypothetical protein
3288023	3292568	4545	Predicted by at least one method			HUMV5918_3061	3292212	3292568	1	hypothetical protein
3341303	3347466	6163	Predicted by at least one method			HUMV5918_3113	3341538	3342575	1	hypothetical protein
3341303	3347466	6163	Predicted by at least one method			HUMV5918_3114	3342703	3342927	1	hypothetical protein
3341303	3347466	6163	Predicted by at least one method			HUMV5918_3115	3342930	3344423	1	hypothetical protein
3341303	3347466	6163	Predicted by at least one method			HUMV5918_3116	3344837	3345019	1	hypothetical protein
3341303	3347466	6163	Predicted by at least one method			HUMV5918_3117	3345087	3345947	1	hypothetical protein
3341303	3347466	6163	Predicted by at least one method			HUMV5918_3118	3345949	3347286	1	Hypothetical Protein
3341538	3360424	18886	Predicted by at least one method			HUMV5918_3113	3341538	3342575	1	hypothetical protein
3341538	3360424	18886	Predicted by at least one method			HUMV5918_3114	3342703	3342927	1	hypothetical protein
3341538	3360424	18886	Predicted by at least one method			HUMV5918_3115	3342930	3344423	1	hypothetical protein
3341538	3360424	18886	Predicted by at least one method			HUMV5918_3116	3344837	3345019	1	hypothetical protein
3341538	3360424	18886	Predicted by at least one method			HUMV5918_3117	3345087	3345947	1	hypothetical protein
3341538	3360424	18886	Predicted by at least one method			HUMV5918_3118	3345949	3347286	1	Hypothetical Protein
3341538	3360424	18886	Predicted by at least one method			HUMV5918_3119	3347655	3349037	1	hypothetical protein
3341538	3360424	18886	Predicted by at least one method			HUMV5918_3120	3349112	3349327	1	hypothetical protein
3341538	3360424	18886	Predicted by at least one method			HUMV5918_3121	3349540	3351375	1	ATPase involved in DNA repair
3341538	3360424	18886	Predicted by at least one method			HUMV5918_3122	3351379	3352329	1	Sensor histidine kinase in Mg(2+) transport ATPase cluster
3341538	3360424	18886	Predicted by at least one method			HUMV5918_3123	3352326	3353732	1	hypothetical protein
3341538	3360424	18886	Predicted by at least one method			HUMV5918_3124	3353998	3354408	-1	hypothetical protein
3341538	3360424	18886	Predicted by at least one method			HUMV5918_3125	3355257	3355778	1	hypothetical protein
3341538	3360424	18886	Predicted by at least one method			HUMV5918_3126	3355831	3356376	-1	hypothetical protein
3341538	3360424	18886	Predicted by at least one method			HUMV5918_3127	3356377	3357522	-1	conserved hypothetical protein; putative lambda repressor-like DNA-binding domains
3341538	3360424	18886	Predicted by at least one method			HUMV5918_3128	3357817	3359049	-1	Integrase
3341538	3360424	18886	Predicted by at least one method			HUMV5918_3129	3359525	3360424	-1	FIG00350659: hypothetical protein
3344837	3349327	4490	Predicted by at least one method			HUMV5918_3116	3344837	3345019	1	hypothetical protein
3344837	3349327	4490	Predicted by at least one method			HUMV5918_3117	3345087	3345947	1	hypothetical protein
3344837	3349327	4490	Predicted by at least one method			HUMV5918_3118	3345949	3347286	1	Hypothetical Protein
3344837	3349327	4490	Predicted by at least one method			HUMV5918_3119	3347655	3349037	1	hypothetical protein
3344837	3349327	4490	Predicted by at least one method			HUMV5918_3120	3349112	3349327	1	hypothetical protein
3347635	3359217	11582	Predicted by at least one method			HUMV5918_3119	3347655	3349037	1	hypothetical protein
3347635	3359217	11582	Predicted by at least one method			HUMV5918_3120	3349112	3349327	1	hypothetical protein
3347635	3359217	11582	Predicted by at least one method			HUMV5918_3121	3349540	3351375	1	ATPase involved in DNA repair
3347635	3359217	11582	Predicted by at least one method			HUMV5918_3122	3351379	3352329	1	Sensor histidine kinase in Mg(2+) transport ATPase cluster
3347635	3359217	11582	Predicted by at least one method			HUMV5918_3123	3352326	3353732	1	hypothetical protein
3347635	3359217	11582	Predicted by at least one method			HUMV5918_3124	3353998	3354408	-1	hypothetical protein
3347635	3359217	11582	Predicted by at least one method			HUMV5918_3125	3355257	3355778	1	hypothetical protein
3347635	3359217	11582	Predicted by at least one method			HUMV5918_3126	3355831	3356376	-1	hypothetical protein
3347635	3359217	11582	Predicted by at least one method			HUMV5918_3127	3356377	3357522	-1	conserved hypothetical protein; putative lambda repressor-like DNA-binding domains
3347635	3359217	11582	Predicted by at least one method			HUMV5918_3128	3357817	3359049	-1	Integrase
3584181	3591241	7060	Predicted by at least one method			HUMV5918_3353	3584181	3584684	-1	Uncharacterized protein YfiR precursor
3584181	3591241	7060	Predicted by at least one method			HUMV5918_3354	3590711	3591241	1	hypothetical protein
3947212	3951254	4042	Predicted by at least one method			HUMV5918_3656	3947212	3947685	-1	Transcription elongation factor GreB
3947212	3951254	4042	Predicted by at least one method			HUMV5918_3657	3949155	3951254	1	Outer membrane protein
3948130	3975185	27055	Predicted by at least one method			HUMV5918_3657	3949155	3951254	1	Outer membrane protein
3948130	3975185	27055	Predicted by at least one method			HUMV5918_3658	3951275	3956569	1	Glycine dehydrogenase [decarboxylating] (glycine cleavage system P protein) (EC 1.4.4.2)
3948130	3975185	27055	Predicted by at least one method			HUMV5918_3659	3956672	3957502	1	Outer membrane protein A precursor
3948130	3975185	27055	Predicted by at least one method			HUMV5918_3660	3957930	3958754	1	hypothetical protein
3948130	3975185	27055	Predicted by at least one method			HUMV5918_3661	3958763	3959119	-1	hypothetical protein
3948130	3975185	27055	Predicted by at least one method			HUMV5918_3662	3959616	3960434	1	hypothetical protein
3948130	3975185	27055	Predicted by at least one method			HUMV5918_3663	3960893	3961738	1	Outer membrane protein A precursor
3948130	3975185	27055	Predicted by at least one method			HUMV5918_3664	3961774	3972996	1	hypothetical protein
3948130	3975185	27055	Predicted by at least one method			HUMV5918_3665	3973130	3974656	1	Type I secretion system, outer membrane component LapE
3948130	3975185	27055	Predicted by at least one method			HUMV5918_3666	3974653	3976785	1	Type I secretion system ATPase, LssB family LapB
3985279	3990505	5226	Predicted by at least one method			HUMV5918_3674	3984781	3985335	1	putative transcriptional regulator (TetR family)
3985279	3990505	5226	Predicted by at least one method			HUMV5918_3675	3985476	3986093	-1	regulatory protein, TetR
3985279	3990505	5226	Predicted by at least one method			HUMV5918_3676	3986171	3987295	1	Membrane fusion protein of RND family multidrug efflux pump
3985279	3990505	5226	Predicted by at least one method			HUMV5918_3677	3987305	3990418	1	RND efflux system, inner membrane transporter CmeB
3985279	3990505	5226	Predicted by at least one method			HUMV5918_3678	3990497	3990868	-1	Oxygen-insensitive NAD(P)H nitroreductase (EC 1.-.-.-) / Dihydropteridine reductase (EC 1.5.1.34)

## Sheet: HUMV6483
Island start	Island end	Length	Method	Gene name	Gene ID	Locus	Gene start	Gene end	Strand	Product	External Annotations
94264	102888	8624	Predicted by at least one method	WP_032042557.1	mrcB	CCK83_RS00005	1	4070270	1	penicillin-binding protein 1B
94264	102888	8624	Predicted by at least one method	WP_031968601.1		CCK83_RS00425	94264	94932	-1	tail assembly protein
94264	102888	8624	Predicted by at least one method	WP_031968600.1		CCK83_RS00430	94916	95671	-1	tail protein
94264	102888	8624	Predicted by at least one method	WP_032006585.1		CCK83_RS00435	95678	96376	-1	phage minor tail protein L
94264	102888	8624	Predicted by at least one method	WP_032006587.1		CCK83_RS00440	96386	96742	-1	hypothetical protein
94264	102888	8624	Predicted by at least one method	WP_068517563.1		CCK83_RS00445	96799	97140	-1	phage tail protein
94264	102888	8624	Predicted by at least one method	WP_032024118.1		CCK83_RS00450	97249	97533	-1	hypothetical protein
94264	102888	8624	Predicted by at least one method	WP_087399961.1		CCK83_RS00455	97596	101678	-1	phage tail tape measure protein
94264	102888	8624	Predicted by at least one method	WP_031968591.1		CCK83_RS00460	101803	102402	-1	hypothetical protein
94264	102888	8624	Predicted by at least one method	WP_057077658.1		CCK83_RS00465	102484	102888	-1	HicB family protein
115123	131918	16795	Predicted by at least one method	WP_032042557.1	mrcB	CCK83_RS00005	1	4070270	1	penicillin-binding protein 1B
115123	131918	16795	Predicted by at least one method	WP_057090122.1		CCK83_RS00565	113871	115163	-1	terminase
115123	131918	16795	Predicted by at least one method	WP_057090121.1		CCK83_RS00570	115123	115638	-1	hypothetical protein
115123	131918	16795	Predicted by at least one method	WP_057090120.1		CCK83_RS00575	115697	116335	-1	hypothetical protein
115123	131918	16795	Predicted by at least one method	WP_068550310.1		CCK83_RS00580	116298	116765	-1	hypothetical protein
115123	131918	16795	Predicted by at least one method	WP_068550308.1		CCK83_RS00585	116931	117176	-1	hypothetical protein
115123	131918	16795	Predicted by at least one method	WP_031968560.1		CCK83_RS00590	117453	117725	-1	hypothetical protein
115123	131918	16795	Predicted by at least one method	WP_031968559.1		CCK83_RS00595	117724	117966	1	hypothetical protein
115123	131918	16795	Predicted by at least one method	WP_032024176.1		CCK83_RS00600	118227	118793	-1	hypothetical protein
115123	131918	16795	Predicted by at least one method	WP_087399973.1		CCK83_RS00605	118816	119100	-1	hypothetical protein
115123	131918	16795	Predicted by at least one method	WP_087399975.1		CCK83_RS00610	119110	119517	-1	hypothetical protein
115123	131918	16795	Predicted by at least one method	WP_032046618.1		CCK83_RS00615	119624	120373	-1	hypothetical protein
115123	131918	16795	Predicted by at least one method	WP_057095587.1		CCK83_RS00620	120366	121316	-1	hypothetical protein
115123	131918	16795	Predicted by at least one method	WP_031968548.1		CCK83_RS00625	121313	123097	-1	multidrug DMT transporter
115123	131918	16795	Predicted by at least one method	WP_031968546.1		CCK83_RS00630	123094	123387	-1	hypothetical protein
115123	131918	16795	Predicted by at least one method	WP_031968545.1		CCK83_RS00635	123384	123656	-1	hypothetical protein
115123	131918	16795	Predicted by at least one method	WP_000166124.1		CCK83_RS00640	123704	123970	-1	hypothetical protein
115123	131918	16795	Predicted by at least one method	WP_001068174.1		CCK83_RS00645	124007	124237	-1	hypothetical protein
115123	131918	16795	Predicted by at least one method	WP_000605245.1		CCK83_RS00650	124364	125089	1	regulatory protein
115123	131918	16795	Predicted by at least one method	WP_000562174.1		CCK83_RS00655	125129	125428	1	hypothetical protein
115123	131918	16795	Predicted by at least one method	WP_001037047.1		CCK83_RS00660	125468	125758	1	hypothetical protein
115123	131918	16795	Predicted by at least one method	WP_001169164.1		CCK83_RS00665	125816	126031	1	hypothetical protein
115123	131918	16795	Predicted by at least one method	WP_000276791.1		CCK83_RS00670	126082	126372	1	hypothetical protein
115123	131918	16795	Predicted by at least one method	WP_002054969.1		CCK83_RS00675	126866	127306	1	hypothetical protein
115123	131918	16795	Predicted by at least one method	WP_000181047.1		CCK83_RS00680	127309	127632	1	hypothetical protein
115123	131918	16795	Predicted by at least one method	WP_000206152.1		CCK83_RS00685	127644	128411	1	hypothetical protein
115123	131918	16795	Predicted by at least one method	WP_087399977.1		CCK83_RS00690	128426	129634	1	hypothetical protein
115123	131918	16795	Predicted by at least one method	WP_068547357.1		CCK83_RS00695	129636	129881	1	hypothetical protein
115123	131918	16795	Predicted by at least one method	WP_000566258.1		CCK83_RS00700	129885	130334	1	phage protein
115123	131918	16795	Predicted by at least one method	WP_000028955.1		CCK83_RS00705	130331	130540	1	hypothetical protein
115123	131918	16795	Predicted by at least one method	WP_001286975.1		CCK83_RS00710	130537	130761	1	hypothetical protein
115123	131918	16795	Predicted by at least one method	WP_000096319.1		CCK83_RS00715	130758	130949	1	hypothetical protein
115123	131918	16795	Predicted by at least one method	WP_000529848.1		CCK83_RS00720	130950	131219	1	hypothetical protein
115123	131918	16795	Predicted by at least one method	WP_000925675.1		CCK83_RS00725	131334	131918	1	glutamine amidotransferase
115123	119517	4394	Predicted by at least one method	WP_032042557.1	mrcB	CCK83_RS00005	1	4070270	1	penicillin-binding protein 1B
115123	119517	4394	Predicted by at least one method	WP_057090122.1		CCK83_RS00565	113871	115163	-1	terminase
115123	119517	4394	Predicted by at least one method	WP_057090121.1		CCK83_RS00570	115123	115638	-1	hypothetical protein
115123	119517	4394	Predicted by at least one method	WP_057090120.1		CCK83_RS00575	115697	116335	-1	hypothetical protein
115123	119517	4394	Predicted by at least one method	WP_068550310.1		CCK83_RS00580	116298	116765	-1	hypothetical protein
115123	119517	4394	Predicted by at least one method	WP_068550308.1		CCK83_RS00585	116931	117176	-1	hypothetical protein
115123	119517	4394	Predicted by at least one method	WP_031968560.1		CCK83_RS00590	117453	117725	-1	hypothetical protein
115123	119517	4394	Predicted by at least one method	WP_031968559.1		CCK83_RS00595	117724	117966	1	hypothetical protein
115123	119517	4394	Predicted by at least one method	WP_032024176.1		CCK83_RS00600	118227	118793	-1	hypothetical protein
115123	119517	4394	Predicted by at least one method	WP_087399973.1		CCK83_RS00605	118816	119100	-1	hypothetical protein
115123	119517	4394	Predicted by at least one method	WP_087399975.1		CCK83_RS00610	119110	119517	-1	hypothetical protein
193950	198242	4292	Predicted by at least one method	WP_032042557.1	mrcB	CCK83_RS00005	1	4070270	1	penicillin-binding protein 1B
193950	198242	4292	Predicted by at least one method	WP_087400000.1		CCK83_RS00985	193163	194002	-1	amidohydrolase
193950	198242	4292	Predicted by at least one method	WP_017402679.1		CCK83_RS00990	194082	194900	-1	NAD(P)-dependent oxidoreductase
193950	198242	4292	Predicted by at least one method	WP_017402678.1		CCK83_RS00995	194902	195465	-1	hypothetical protein
193950	198242	4292	Predicted by at least one method	WP_017402677.1		CCK83_RS01000	195496	196818	-1	C4-dicarboxylate transporter DctA
193950	198242	4292	Predicted by at least one method	WP_017402676.1		CCK83_RS01005	197236	198147	1	hypothetical protein
193950	198242	4292	Predicted by at least one method	WP_032052042.1		CCK83_RS01010	198180	198734	-1	TetR family transcriptional regulator
1167682	1172229	4547	Predicted by at least one method	WP_032042557.1	mrcB	CCK83_RS00005	1	4070270	1	penicillin-binding protein 1B
1167682	1172229	4547	Predicted by at least one method	WP_019767364.1		CCK83_RS05615	1167682	1168038	-1	hypothetical protein
1167682	1172229	4547	Predicted by at least one method	WP_019767363.1		CCK83_RS05620	1168043	1168714	-1	hypothetical protein
1167682	1172229	4547	Predicted by at least one method	WP_087400270.1		CCK83_RS05625	1168784	1169461	-1	hypothetical protein
1167682	1172229	4547	Predicted by at least one method	WP_019767361.1		CCK83_RS05630	1169598	1170338	-1	hypothetical protein
1167682	1172229	4547	Predicted by at least one method			CCK83_RS05635	1170325	1172229	-1	hypothetical protein
1167682	1172229	4547	Predicted by at least one method	WP_057085601.1		CCK83_RS05640	1172219	1175512	-1	type VI secretion system protein
1211003	1220795	9792	Predicted by at least one method	WP_032042557.1	mrcB	CCK83_RS00005	1	4070270	1	penicillin-binding protein 1B
1211003	1220795	9792	Predicted by at least one method	WP_087400281.1		CCK83_RS05825	1211003	1211773	1	hypothetical protein
1211003	1220795	9792	Predicted by at least one method	WP_005066669.1		CCK83_RS05830	1211787	1213895	1	hypothetical protein
1211003	1220795	9792	Predicted by at least one method	WP_078224883.1		CCK83_RS05835	1213940	1214050	-1	hypothetical protein
1211003	1220795	9792	Predicted by at least one method	WP_081410235.1		CCK83_RS05840	1214566	1214820	-1	hypothetical protein
1211003	1220795	9792	Predicted by at least one method	WP_005066667.1		CCK83_RS05845	1215565	1215771	1	hypothetical protein
1211003	1220795	9792	Predicted by at least one method	WP_005066664.1		CCK83_RS05850	1215837	1216520	1	hypothetical protein
1211003	1220795	9792	Predicted by at least one method	WP_005066662.1		CCK83_RS05855	1216510	1217220	1	hypothetical protein
1211003	1220795	9792	Predicted by at least one method	WP_087400283.1		CCK83_RS05860	1217227	1219191	1	carbamoyltransferase
1211003	1220795	9792	Predicted by at least one method	WP_032006652.1		CCK83_RS05865	1219188	1219673	1	N-acetyltransferase
1211003	1220795	9792	Predicted by at least one method			CCK83_RS05870	1220566	1220795	-1	hypothetical protein
1423089	1427303	4214	Predicted by at least one method	WP_032042557.1	mrcB	CCK83_RS00005	1	4070270	1	penicillin-binding protein 1B
1423089	1427303	4214	Predicted by at least one method			CCK83_RS06820	1423089	1423280	1	hypothetical protein
1423089	1427303	4214	Predicted by at least one method	WP_087400338.1		CCK83_RS06825	1423536	1424228	-1	hypothetical protein
1423089	1427303	4214	Predicted by at least one method	WP_087400340.1		CCK83_RS06830	1424490	1427303	1	type VI secretion system protein
1423089	1427303	4214	Predicted by at least one method	WP_005079574.1		CCK83_RS06835	1427296	1428390	1	hypothetical protein
1559273	1572472	13199	Predicted by at least one method	WP_032042557.1	mrcB	CCK83_RS00005	1	4070270	1	penicillin-binding protein 1B
1559273	1572472	13199	Predicted by at least one method	WP_005804029.1		CCK83_RS07475	1559273	1559818	-1	NAD(P)H-dependent oxidoreductase
1559273	1572472	13199	Predicted by at least one method	WP_087400378.1		CCK83_RS07480	1559922	1560605	-1	ATPase
1559273	1572472	13199	Predicted by at least one method	WP_000736399.1		CCK83_RS07485	1560730	1561440	1	heteromeric transposase endonuclease subunit TnsA
1559273	1572472	13199	Predicted by at least one method	WP_000573060.1		CCK83_RS07490	1561441	1563351	1	transposase
1559273	1572472	13199	Predicted by at least one method	WP_000417085.1		CCK83_RS07495	1563356	1564276	1	transposase
1559273	1572472	13199	Predicted by at least one method	WP_000081835.1		CCK83_RS07500	1564306	1565421	1	hypothetical protein
1559273	1572472	13199	Predicted by at least one method	WP_002017214.1		CCK83_RS07505	1565414	1566844	1	hypothetical protein
1559273	1572472	13199	Predicted by at least one method	WP_000529372.1		CCK83_RS07510	1567219	1567590	-1	hypothetical protein
1559273	1572472	13199	Predicted by at least one method	WP_001095006.1		CCK83_RS07515	1567663	1567962	-1	hypothetical protein
1559273	1572472	13199	Predicted by at least one method	WP_000034564.1		CCK83_RS07520	1568030	1568881	-1	universal stress protein A
1559273	1572472	13199	Predicted by at least one method	WP_087400380.1		CCK83_RS07525	1568894	1570381	-1	sodium-independent anion transporter
1559273	1572472	13199	Predicted by at least one method	WP_001144964.1		CCK83_RS07530	1570676	1572472	-1	hypothetical protein
1903598	1945589	41991	Predicted by at least one method	WP_032042557.1	mrcB	CCK83_RS00005	1	4070270	1	penicillin-binding protein 1B
1903598	1945589	41991	Predicted by at least one method	WP_010326927.1		CCK83_RS09095	1902646	1903671	1	IS30 family transposase
1903598	1945589	41991	Predicted by at least one method	WP_087400445.1		CCK83_RS09100	1903598	1904137	-1	TetR family transcriptional regulator
1903598	1945589	41991	Predicted by at least one method	WP_004994718.1		CCK83_RS09105	1904187	1905212	1	IS30 family transposase
1903598	1945589	41991	Predicted by at least one method			CCK83_RS09110	1905219	1905635	1	hypothetical protein
1903598	1945589	41991	Predicted by at least one method	WP_032070403.1		CCK83_RS09115	1906156	1907355	1	integrase
1903598	1945589	41991	Predicted by at least one method	WP_000541018.1		CCK83_RS09120	1907348	1907569	-1	hypothetical protein
1903598	1945589	41991	Predicted by at least one method	WP_032070402.1		CCK83_RS09125	1907784	1908665	1	hypothetical protein
1903598	1945589	41991	Predicted by at least one method			CCK83_RS09130	1908725	1909917	-1	IS3 family transposase
1903598	1945589	41991	Predicted by at least one method	WP_032070399.1		CCK83_RS09135	1910407	1913085	1	repeat protein
1903598	1945589	41991	Predicted by at least one method	WP_032070398.1		CCK83_RS09140	1913105	1915750	1	hypothetical protein
1903598	1945589	41991	Predicted by at least one method	WP_032070397.1		CCK83_RS09145	1915737	1919720	1	repeat protein
1903598	1945589	41991	Predicted by at least one method	WP_005129709.1		CCK83_RS09150	1919950	1920444	1	hypothetical protein
1903598	1945589	41991	Predicted by at least one method	WP_032025847.1		CCK83_RS09155	1920474	1923185	1	repeat protein
1903598	1945589	41991	Predicted by at least one method	WP_032070396.1		CCK83_RS09160	1923307	1929399	1	repeat protein
1903598	1945589	41991	Predicted by at least one method	WP_032070395.1		CCK83_RS09165	1929402	1930478	1	OmpA family protein
1903598	1945589	41991	Predicted by at least one method	WP_032070394.1		CCK83_RS09170	1930580	1931551	-1	IS481 family transposase
1903598	1945589	41991	Predicted by at least one method	WP_079270571.1		CCK83_RS09175	1931598	1932590	-1	hypothetical protein
1903598	1945589	41991	Predicted by at least one method	WP_001090727.1		CCK83_RS09180	1932673	1933758	-1	hypothetical protein
1903598	1945589	41991	Predicted by at least one method	WP_005129700.1		CCK83_RS09185	1934044	1934271	-1	hypothetical protein
1903598	1945589	41991	Predicted by at least one method	WP_005129699.1		CCK83_RS09190	1934358	1935662	1	hypothetical protein
1903598	1945589	41991	Predicted by at least one method	WP_032070393.1		CCK83_RS09195	1935891	1937102	1	hypothetical protein
1903598	1945589	41991	Predicted by at least one method	WP_005129697.1		CCK83_RS09200	1937213	1937596	-1	hypothetical protein
1903598	1945589	41991	Predicted by at least one method	WP_005129696.1		CCK83_RS09205	1937739	1938026	1	hypothetical protein
1903598	1945589	41991	Predicted by at least one method	WP_032070392.1		CCK83_RS09210	1938072	1939115	1	phage/plasmid-like protein TIGR03299
1903598	1945589	41991	Predicted by at least one method	WP_032070391.1		CCK83_RS09215	1939284	1940324	1	YqaJ-like viral recombinase
1903598	1945589	41991	Predicted by at least one method	WP_032070390.1		CCK83_RS09220	1940509	1941387	1	hypothetical protein
1903598	1945589	41991	Predicted by at least one method	WP_032070389.1		CCK83_RS09225	1941472	1943364	-1	DEAD/DEAH box helicase
1903598	1945589	41991	Predicted by at least one method	WP_032070388.1		CCK83_RS09230	1943365	1944405	-1	restriction endonuclease NgoFVII
1903598	1945589	41991	Predicted by at least one method	WP_081405431.1		CCK83_RS09235	1944408	1945589	-1	DNA (cytosine-5-)-methyltransferase
1909853	1930572	20719	Predicted by at least one method	WP_032042557.1	mrcB	CCK83_RS00005	1	4070270	1	penicillin-binding protein 1B
1909853	1930572	20719	Predicted by at least one method			CCK83_RS09130	1908725	1909917	-1	IS3 family transposase
1909853	1930572	20719	Predicted by at least one method	WP_032070399.1		CCK83_RS09135	1910407	1913085	1	repeat protein
1909853	1930572	20719	Predicted by at least one method	WP_032070398.1		CCK83_RS09140	1913105	1915750	1	hypothetical protein
1909853	1930572	20719	Predicted by at least one method	WP_032070397.1		CCK83_RS09145	1915737	1919720	1	repeat protein
1909853	1930572	20719	Predicted by at least one method	WP_005129709.1		CCK83_RS09150	1919950	1920444	1	hypothetical protein
1909853	1930572	20719	Predicted by at least one method	WP_032025847.1		CCK83_RS09155	1920474	1923185	1	repeat protein
1909853	1930572	20719	Predicted by at least one method	WP_032070396.1		CCK83_RS09160	1923307	1929399	1	repeat protein
1909853	1930572	20719	Predicted by at least one method	WP_032070395.1		CCK83_RS09165	1929402	1930478	1	OmpA family protein
1942474	1946837	4363	Predicted by at least one method	WP_032042557.1	mrcB	CCK83_RS00005	1	4070270	1	penicillin-binding protein 1B
1942474	1946837	4363	Predicted by at least one method	WP_032070389.1		CCK83_RS09225	1941472	1943364	-1	DEAD/DEAH box helicase
1942474	1946837	4363	Predicted by at least one method	WP_032070388.1		CCK83_RS09230	1943365	1944405	-1	restriction endonuclease NgoFVII
1942474	1946837	4363	Predicted by at least one method	WP_081405431.1		CCK83_RS09235	1944408	1945589	-1	DNA (cytosine-5-)-methyltransferase
1942474	1946837	4363	Predicted by at least one method			CCK83_RS09240	1945862	1946788	-1	integrase
1942474	1946837	4363	Predicted by at least one method			CCK83_RS09245	1946776	1947249	1	cell filamentation protein Fic
1958593	1973668	15075	Predicted by at least one method	WP_032042557.1	mrcB	CCK83_RS00005	1	4070270	1	penicillin-binding protein 1B
1958593	1973668	15075	Predicted by at least one method	WP_017482054.1		CCK83_RS09305	1958593	1959105	-1	hypothetical protein
1958593	1973668	15075	Predicted by at least one method	WP_025468502.1		CCK83_RS09310	1959441	1960439	-1	tRNA dihydrouridine(20/20a) synthase DusA
1958593	1973668	15075	Predicted by at least one method	WP_004692382.1		CCK83_RS09315	1960591	1961739	1	integrase
1958593	1973668	15075	Predicted by at least one method	WP_004692381.1		CCK83_RS09320	1961723	1961995	-1	hypothetical protein
1958593	1973668	15075	Predicted by at least one method	WP_017482056.1		CCK83_RS09325	1962181	1963065	1	hypothetical protein
1958593	1973668	15075	Predicted by at least one method	WP_025468503.1		CCK83_RS09330	1963193	1965604	1	hypothetical protein
1958593	1973668	15075	Predicted by at least one method	WP_017482058.1		CCK83_RS09335	1966046	1967047	1	hypothetical protein
1958593	1973668	15075	Predicted by at least one method	WP_017482059.1		CCK83_RS09340	1967090	1968049	1	hypothetical protein
1958593	1973668	15075	Predicted by at least one method	WP_068976558.1		CCK83_RS09345	1968059	1968316	-1	hypothetical protein
1958593	1973668	15075	Predicted by at least one method	WP_002126044.1		CCK83_RS09350	1968663	1968923	1	hypothetical protein
1958593	1973668	15075	Predicted by at least one method	WP_087400447.1		CCK83_RS09355	1968941	1969522	1	hypothetical protein
1958593	1973668	15075	Predicted by at least one method	WP_017482062.1		CCK83_RS09360	1969534	1969914	1	hypothetical protein
1958593	1973668	15075	Predicted by at least one method	WP_002126054.1		CCK83_RS09365	1970026	1970325	1	hypothetical protein
1958593	1973668	15075	Predicted by at least one method	WP_017482063.1		CCK83_RS09370	1970437	1971474	1	hypothetical protein
1958593	1973668	15075	Predicted by at least one method	WP_017482064.1		CCK83_RS09375	1971560	1972633	1	hypothetical protein
1958593	1973668	15075	Predicted by at least one method	WP_017482065.1		CCK83_RS09380	1972772	1973668	1	hypothetical protein
1966046	1973668	7622	Predicted by at least one method	WP_032042557.1	mrcB	CCK83_RS00005	1	4070270	1	penicillin-binding protein 1B
1966046	1973668	7622	Predicted by at least one method	WP_017482058.1		CCK83_RS09335	1966046	1967047	1	hypothetical protein
1966046	1973668	7622	Predicted by at least one method	WP_017482059.1		CCK83_RS09340	1967090	1968049	1	hypothetical protein
1966046	1973668	7622	Predicted by at least one method	WP_068976558.1		CCK83_RS09345	1968059	1968316	-1	hypothetical protein
1966046	1973668	7622	Predicted by at least one method	WP_002126044.1		CCK83_RS09350	1968663	1968923	1	hypothetical protein
1966046	1973668	7622	Predicted by at least one method	WP_087400447.1		CCK83_RS09355	1968941	1969522	1	hypothetical protein
1966046	1973668	7622	Predicted by at least one method	WP_017482062.1		CCK83_RS09360	1969534	1969914	1	hypothetical protein
1966046	1973668	7622	Predicted by at least one method	WP_002126054.1		CCK83_RS09365	1970026	1970325	1	hypothetical protein
1966046	1973668	7622	Predicted by at least one method	WP_017482063.1		CCK83_RS09370	1970437	1971474	1	hypothetical protein
1966046	1973668	7622	Predicted by at least one method	WP_017482064.1		CCK83_RS09375	1971560	1972633	1	hypothetical protein
1966046	1973668	7622	Predicted by at least one method	WP_017482065.1		CCK83_RS09380	1972772	1973668	1	hypothetical protein
1986872	2001145	14273	Predicted by at least one method	WP_032042557.1	mrcB	CCK83_RS00005	1	4070270	1	penicillin-binding protein 1B
1986872	2001145	14273	Predicted by at least one method			CCK83_RS09435	1986820	1986921	1	MFS transporter
1986872	2001145	14273	Predicted by at least one method	WP_085944217.1		CCK83_RS09440	1986872	1988037	-1	IS3 family transposase
1986872	2001145	14273	Predicted by at least one method	WP_074964445.1		CCK83_RS09445	1988128	1988886	1	AAA family ATPase
1986872	2001145	14273	Predicted by at least one method	WP_003464965.1	msrB	CCK83_RS09450	1989407	1989850	1	peptide-methionine (R)-S-oxide reductase
1986872	2001145	14273	Predicted by at least one method	WP_003464967.1	msrA	CCK83_RS09455	1989852	1990391	1	peptide-methionine (S)-S-oxide reductase
1986872	2001145	14273	Predicted by at least one method	WP_005006007.1		CCK83_RS09460	1990532	1991236	1	hypothetical protein
1986872	2001145	14273	Predicted by at least one method	WP_002118270.1		CCK83_RS09465	1991233	1992201	1	magnesium transporter
1986872	2001145	14273	Predicted by at least one method	WP_005006003.1		CCK83_RS09470	1992293	1992601	1	hypothetical protein
1986872	2001145	14273	Predicted by at least one method	WP_002118279.1		CCK83_RS09475	1992647	1993660	1	zinc-binding alcohol dehydrogenase family protein
1986872	2001145	14273	Predicted by at least one method	WP_005006001.1		CCK83_RS09480	1993733	1994164	1	hypothetical protein
1986872	2001145	14273	Predicted by at least one method	WP_010591688.1		CCK83_RS09485	1994223	1994516	1	DUF1330 domain-containing protein
1986872	2001145	14273	Predicted by at least one method	WP_010591687.1		CCK83_RS09490	1994513	1994710	1	hypothetical protein
1986872	2001145	14273	Predicted by at least one method	WP_003464979.1		CCK83_RS09495	1994842	1995312	-1	hypothetical protein
1986872	2001145	14273	Predicted by at least one method	WP_003464980.1		CCK83_RS09500	1995780	1996382	1	sulfite oxidase-like oxidoreductase
1986872	2001145	14273	Predicted by at least one method	WP_002118292.1		CCK83_RS09505	1996375	1997121	1	oxidoreductase
1986872	2001145	14273	Predicted by at least one method	WP_005005995.1	grxC	CCK83_RS09510	1997575	1997847	1	glutaredoxin 3
1986872	2001145	14273	Predicted by at least one method	WP_003464986.1		CCK83_RS09515	1997915	1998196	1	nucleotidyltransferase domain-containing protein
1986872	2001145	14273	Predicted by at least one method	WP_003464988.1		CCK83_RS09520	1998366	1998632	1	hypothetical protein
1986872	2001145	14273	Predicted by at least one method	WP_010591634.1		CCK83_RS09525	1998712	1998957	-1	hypothetical protein
1986872	2001145	14273	Predicted by at least one method	WP_005005993.1	sdhC	CCK83_RS09530	1999493	1999867	-1	succinate dehydrogenase, cytochrome b556 subunit
1986872	2001145	14273	Predicted by at least one method	WP_087400455.1		CCK83_RS09535	2000055	2001145	1	IS4 family transposase
1988128	1999867	11739	Predicted by at least one method	WP_032042557.1	mrcB	CCK83_RS00005	1	4070270	1	penicillin-binding protein 1B
1988128	1999867	11739	Predicted by at least one method	WP_074964445.1		CCK83_RS09445	1988128	1988886	1	AAA family ATPase
1988128	1999867	11739	Predicted by at least one method	WP_003464965.1	msrB	CCK83_RS09450	1989407	1989850	1	peptide-methionine (R)-S-oxide reductase
1988128	1999867	11739	Predicted by at least one method	WP_003464967.1	msrA	CCK83_RS09455	1989852	1990391	1	peptide-methionine (S)-S-oxide reductase
1988128	1999867	11739	Predicted by at least one method	WP_005006007.1		CCK83_RS09460	1990532	1991236	1	hypothetical protein
1988128	1999867	11739	Predicted by at least one method	WP_002118270.1		CCK83_RS09465	1991233	1992201	1	magnesium transporter
1988128	1999867	11739	Predicted by at least one method	WP_005006003.1		CCK83_RS09470	1992293	1992601	1	hypothetical protein
1988128	1999867	11739	Predicted by at least one method	WP_002118279.1		CCK83_RS09475	1992647	1993660	1	zinc-binding alcohol dehydrogenase family protein
1988128	1999867	11739	Predicted by at least one method	WP_005006001.1		CCK83_RS09480	1993733	1994164	1	hypothetical protein
1988128	1999867	11739	Predicted by at least one method	WP_010591688.1		CCK83_RS09485	1994223	1994516	1	DUF1330 domain-containing protein
1988128	1999867	11739	Predicted by at least one method	WP_010591687.1		CCK83_RS09490	1994513	1994710	1	hypothetical protein
1988128	1999867	11739	Predicted by at least one method	WP_003464979.1		CCK83_RS09495	1994842	1995312	-1	hypothetical protein
1988128	1999867	11739	Predicted by at least one method	WP_003464980.1		CCK83_RS09500	1995780	1996382	1	sulfite oxidase-like oxidoreductase
1988128	1999867	11739	Predicted by at least one method	WP_002118292.1		CCK83_RS09505	1996375	1997121	1	oxidoreductase
1988128	1999867	11739	Predicted by at least one method	WP_005005995.1	grxC	CCK83_RS09510	1997575	1997847	1	glutaredoxin 3
1988128	1999867	11739	Predicted by at least one method	WP_003464986.1		CCK83_RS09515	1997915	1998196	1	nucleotidyltransferase domain-containing protein
1988128	1999867	11739	Predicted by at least one method	WP_003464988.1		CCK83_RS09520	1998366	1998632	1	hypothetical protein
1988128	1999867	11739	Predicted by at least one method	WP_010591634.1		CCK83_RS09525	1998712	1998957	-1	hypothetical protein
1988128	1999867	11739	Predicted by at least one method	WP_005005993.1	sdhC	CCK83_RS09530	1999493	1999867	-1	succinate dehydrogenase, cytochrome b556 subunit
2004499	2015454	10955	Predicted by at least one method	WP_032042557.1	mrcB	CCK83_RS00005	1	4070270	1	penicillin-binding protein 1B
2004499	2015454	10955	Predicted by at least one method			CCK83_RS09550	2004499	2005197	-1	hypothetical protein
2004499	2015454	10955	Predicted by at least one method	WP_004911234.1		CCK83_RS09555	2005389	2005904	-1	membrane protein
2004499	2015454	10955	Predicted by at least one method	WP_000088799.1		CCK83_RS09560	2006042	2006596	-1	hypothetical protein
2004499	2015454	10955	Predicted by at least one method	WP_078390388.1		CCK83_RS09565	2006655	2006825	-1	hypothetical protein
2004499	2015454	10955	Predicted by at least one method	WP_000257537.1		CCK83_RS09570	2007685	2008971	1	hypothetical protein
2004499	2015454	10955	Predicted by at least one method	WP_002119794.1		CCK83_RS09575	2009589	2010566	1	GGDEF domain-containing protein
2004499	2015454	10955	Predicted by at least one method	WP_001281573.1		CCK83_RS09580	2010786	2011448	-1	methionine sulfoxide reductase
2004499	2015454	10955	Predicted by at least one method	WP_011711656.1		CCK83_RS09585	2011654	2011899	-1	hypothetical protein
2004499	2015454	10955	Predicted by at least one method	WP_005403705.1	msrB	CCK83_RS09590	2011954	2012394	-1	peptide-methionine (R)-S-oxide reductase
2004499	2015454	10955	Predicted by at least one method	WP_011711657.1		CCK83_RS09595	2012426	2012662	-1	glutaredoxin
2004499	2015454	10955	Predicted by at least one method	WP_005403707.1	msrA	CCK83_RS09600	2012690	2013163	-1	peptide-methionine (S)-S-oxide reductase
2004499	2015454	10955	Predicted by at least one method	WP_002123001.1		CCK83_RS09605	2013302	2014237	1	AraC family transcriptional regulator
2004499	2015454	10955	Predicted by at least one method	WP_005403709.1		CCK83_RS09610	2014240	2014980	1	hypothetical protein
2004499	2015454	10955	Predicted by at least one method	WP_004911214.1		CCK83_RS09615	2015167	2015454	-1	hypothetical protein
2151313	2173995	22682	Predicted by at least one method	WP_032042557.1	mrcB	CCK83_RS00005	1	4070270	1	penicillin-binding protein 1B
2151313	2173995	22682	Predicted by at least one method	WP_005064486.1		CCK83_RS10300	2151313	2152245	-1	IS5/IS1182 family transposase
2151313	2173995	22682	Predicted by at least one method	WP_005803276.1		CCK83_RS10305	2152358	2153641	-1	ribonucleotide-diphosphate reductase subunit beta
2151313	2173995	22682	Predicted by at least one method	WP_017481283.1		CCK83_RS10310	2153780	2153914	-1	hypothetical protein
2151313	2173995	22682	Predicted by at least one method	WP_002120003.1		CCK83_RS10315	2153971	2156805	-1	ribonucleoside-diphosphate reductase subunit alpha
2151313	2173995	22682	Predicted by at least one method	WP_000076440.1		CCK83_RS10320	2157338	2158054	1	DNA-binding response regulator
2151313	2173995	22682	Predicted by at least one method	WP_078210176.1		CCK83_RS10325	2158165	2159736	1	two-component sensor histidine kinase
2151313	2173995	22682	Predicted by at least one method	WP_014205897.1		CCK83_RS10330	2159758	2160057	-1	hypothetical protein
2151313	2173995	22682	Predicted by at least one method	WP_075383867.1		CCK83_RS10335	2160204	2161475	-1	diguanylate cyclase
2151313	2173995	22682	Predicted by at least one method	WP_014205899.1		CCK83_RS10340	2162120	2162599	1	NADH-quinone oxidoreductase subunit A
2151313	2173995	22682	Predicted by at least one method	WP_002120034.1		CCK83_RS10345	2162606	2163283	1	NADH dehydrogenase subunit B
2151313	2173995	22682	Predicted by at least one method	WP_002120052.1		CCK83_RS10350	2163368	2165155	1	NADH-quinone oxidoreductase subunit C/D
2151313	2173995	22682	Predicted by at least one method	WP_002120040.1		CCK83_RS10355	2165169	2165678	1	NADH-quinone oxidoreductase subunit E
2151313	2173995	22682	Predicted by at least one method	WP_002120030.1		CCK83_RS10360	2165675	2167006	1	NADH-quinone oxidoreductase subunit F
2151313	2173995	22682	Predicted by at least one method	WP_002120017.1		CCK83_RS10365	2167018	2169702	1	NADH-quinone oxidoreductase subunit G
2151313	2173995	22682	Predicted by at least one method	WP_002120063.1		CCK83_RS10370	2169706	2170722	1	NADH-quinone oxidoreductase subunit H
2151313	2173995	22682	Predicted by at least one method	WP_002120012.1		CCK83_RS10375	2170741	2171283	1	NADH-quinone oxidoreductase subunit I
2151313	2173995	22682	Predicted by at least one method	WP_000990016.1		CCK83_RS10380	2171280	2171801	1	NADH dehydrogenase subunit J
2151313	2173995	22682	Predicted by at least one method	WP_000529822.1		CCK83_RS10385	2171801	2172109	1	NADH-quinone oxidoreductase subunit K
2151313	2173995	22682	Predicted by at least one method	WP_002120008.1		CCK83_RS10390	2172106	2173995	1	NADH-quinone oxidoreductase subunit L
2531972	2540687	8715	Predicted by at least one method	WP_032042557.1	mrcB	CCK83_RS00005	1	4070270	1	penicillin-binding protein 1B
2531972	2540687	8715	Predicted by at least one method	WP_001181015.1		CCK83_RS12140	2531243	2532139	-1	EamA family transporter
2531972	2540687	8715	Predicted by at least one method	WP_002120551.1	garD	CCK83_RS12145	2532265	2533812	-1	galactarate dehydratase
2531972	2540687	8715	Predicted by at least one method	WP_002120540.1		CCK83_RS12150	2533883	2535241	-1	MFS transporter
2531972	2540687	8715	Predicted by at least one method	WP_002120503.1	gudD	CCK83_RS12155	2535527	2536861	1	glucarate dehydratase
2531972	2540687	8715	Predicted by at least one method	WP_002120561.1	kdgD	CCK83_RS12160	2537128	2538039	1	5-dehydro-4-deoxyglucarate dehydratase
2531972	2540687	8715	Predicted by at least one method	WP_002120529.1		CCK83_RS12165	2538070	2539656	1	aldehyde dehydrogenase (NADP(+))
2531972	2540687	8715	Predicted by at least one method	WP_002120549.1		CCK83_RS12170	2539898	2540611	1	FadR family transcriptional regulator
2531972	2540687	8715	Predicted by at least one method	WP_002120498.1		CCK83_RS12175	2540684	2542435	-1	tannase/feruloyl esterase family alpha/beta hydrolase
2606228	2621704	15476	Predicted by at least one method	WP_032042557.1	mrcB	CCK83_RS00005	1	4070270	1	penicillin-binding protein 1B
2606228	2621704	15476	Predicted by at least one method	WP_002121543.1		CCK83_RS12535	2606228	2607145	1	hypothetical protein
2606228	2621704	15476	Predicted by at least one method	WP_025464105.1		CCK83_RS12540	2607216	2607731	1	hypothetical protein
2606228	2621704	15476	Predicted by at least one method			CCK83_RS12545	2607659	2607865	1	hypothetical protein
2606228	2621704	15476	Predicted by at least one method	WP_000838146.1		CCK83_RS12550	2608057	2608239	1	addiction module toxin, HicA family
2606228	2621704	15476	Predicted by at least one method	WP_000966688.1		CCK83_RS12555	2608332	2608736	1	HicB family protein
2606228	2621704	15476	Predicted by at least one method	WP_000721572.1		CCK83_RS12560	2608835	2609515	1	hypothetical protein
2606228	2621704	15476	Predicted by at least one method	WP_001275792.1		CCK83_RS12565	2609517	2609780	1	hypothetical protein
2606228	2621704	15476	Predicted by at least one method			CCK83_RS12570	2609911	2614244	1	phage tail tape measure protein
2606228	2621704	15476	Predicted by at least one method	WP_000277438.1		CCK83_RS12575	2614975	2615373	1	hypothetical protein
2606228	2621704	15476	Predicted by at least one method	WP_025464104.1		CCK83_RS12580	2615373	2615879	1	hypothetical protein
2606228	2621704	15476	Predicted by at least one method	WP_000835159.1		CCK83_RS12585	2615876	2616238	1	hypothetical protein
2606228	2621704	15476	Predicted by at least one method	WP_002121538.1		CCK83_RS12590	2616231	2619656	1	hypothetical protein
2606228	2621704	15476	Predicted by at least one method	WP_000433912.1		CCK83_RS12595	2619724	2620113	1	hypothetical protein
2606228	2621704	15476	Predicted by at least one method			CCK83_RS12600	2620156	2620524	1	hypothetical protein
2606228	2621704	15476	Predicted by at least one method	WP_085945698.1		CCK83_RS12605	2620545	2621704	-1	IS3 family transposase
2679676	2685548	5872	Predicted by at least one method	WP_032042557.1	mrcB	CCK83_RS00005	1	4070270	1	penicillin-binding protein 1B
2679676	2685548	5872	Predicted by at least one method	WP_017481379.1		CCK83_RS12875	2679688	2680569	-1	phenol degradation protein
2679676	2685548	5872	Predicted by at least one method	WP_017481380.1		CCK83_RS12880	2680754	2681815	-1	phenol hydroxylase
2679676	2685548	5872	Predicted by at least one method	WP_017481381.1		CCK83_RS12885	2681830	2682192	-1	phenol hydroxylase
2679676	2685548	5872	Predicted by at least one method	WP_017481382.1		CCK83_RS12890	2682252	2683778	-1	phenol 2-monooxygenase
2679676	2685548	5872	Predicted by at least one method	WP_000049450.1		CCK83_RS12895	2683824	2684090	-1	monooxygenase
2679676	2685548	5872	Predicted by at least one method	WP_017481383.1		CCK83_RS12900	2684102	2685103	-1	phenol hydroxylase
2679676	2685548	5872	Predicted by at least one method	WP_000193471.1		CCK83_RS12905	2685125	2685412	-1	phenol hydroxylase
2751791	2757635	5844	Predicted by at least one method	WP_032042557.1	mrcB	CCK83_RS00005	1	4070270	1	penicillin-binding protein 1B
2751791	2757635	5844	Predicted by at least one method	WP_002017914.1		CCK83_RS13280	2751791	2751910	-1	hypothetical protein
2751791	2757635	5844	Predicted by at least one method	WP_004994718.1		CCK83_RS13285	2752646	2753671	1	IS30 family transposase
2751791	2757635	5844	Predicted by at least one method	WP_014206273.1		CCK83_RS13290	2753748	2753900	-1	hypothetical protein
2751791	2757635	5844	Predicted by at least one method			CCK83_RS13295	2754284	2754442	1	hypothetical protein
2751791	2757635	5844	Predicted by at least one method	WP_004994718.1		CCK83_RS13300	2754450	2755475	-1	IS30 family transposase
2751791	2757635	5844	Predicted by at least one method			CCK83_RS13305	2755530	2755694	1	hypothetical protein
2751791	2757635	5844	Predicted by at least one method	WP_014206275.1		CCK83_RS13310	2755925	2756134	1	cold-shock protein
2751791	2757635	5844	Predicted by at least one method	WP_080612931.1		CCK83_RS13315	2756306	2756494	1	hypothetical protein
2751791	2757635	5844	Predicted by at least one method	WP_017481436.1		CCK83_RS13320	2756745	2757635	-1	AraC family transcriptional regulator
2770074	2777301	7227	Predicted by at least one method	WP_032042557.1	mrcB	CCK83_RS00005	1	4070270	1	penicillin-binding protein 1B
2770074	2777301	7227	Predicted by at least one method	WP_017481449.1		CCK83_RS13375	2768736	2770115	1	EAL domain-containing protein
2770074	2777301	7227	Predicted by at least one method	WP_017481450.1		CCK83_RS13380	2770240	2771154	-1	esterase
2770074	2777301	7227	Predicted by at least one method	WP_017481451.1		CCK83_RS13385	2771138	2772037	-1	alpha/beta hydrolase
2770074	2777301	7227	Predicted by at least one method	WP_017481452.1		CCK83_RS13390	2772059	2773111	-1	AP endonuclease
2770074	2777301	7227	Predicted by at least one method	WP_017481453.1		CCK83_RS13395	2773292	2773891	1	TetR family transcriptional regulator
2770074	2777301	7227	Predicted by at least one method	WP_017481454.1		CCK83_RS13400	2773953	2774711	-1	phosphohydrolase
2770074	2777301	7227	Predicted by at least one method	WP_017386636.1		CCK83_RS13405	2774972	2775343	-1	nuclear transport factor 2 family protein
2770074	2777301	7227	Predicted by at least one method	WP_017481455.1		CCK83_RS13410	2775505	2776440	-1	LysR family transcriptional regulator
2770074	2777301	7227	Predicted by at least one method	WP_017481456.1		CCK83_RS13415	2776547	2777296	1	3-oxoacyl-[acyl-carrier-protein] reductase FabG
2904292	2916404	12112	Predicted by at least one method	WP_032042557.1	mrcB	CCK83_RS00005	1	4070270	1	penicillin-binding protein 1B
2904292	2916404	12112	Predicted by at least one method	WP_000132045.1		CCK83_RS14005	2904292	2904609	-1	hypothetical protein
2904292	2916404	12112	Predicted by at least one method	WP_016141364.1		CCK83_RS14010	2904725	2904952	-1	hypothetical protein
2904292	2916404	12112	Predicted by at least one method			CCK83_RS14015	2905232	2905375	-1	damage-inducible protein CinA
2904292	2916404	12112	Predicted by at least one method	WP_004994718.1		CCK83_RS14020	2905385	2906410	-1	IS30 family transposase
2904292	2916404	12112	Predicted by at least one method	WP_087400490.1		CCK83_RS14025	2906448	2906798	-1	damage-inducible protein CinA
2904292	2916404	12112	Predicted by at least one method	WP_002114437.1		CCK83_RS14030	2907115	2908533	1	iron-containing redox enzyme family protein
2904292	2916404	12112	Predicted by at least one method	WP_080612909.1		CCK83_RS14035	2908575	2910719	1	catalase HPII
2904292	2916404	12112	Predicted by at least one method	WP_002114565.1		CCK83_RS14040	2910775	2911653	-1	NAD(P)-dependent oxidoreductase
2904292	2916404	12112	Predicted by at least one method	WP_017481567.1		CCK83_RS14045	2911794	2912195	-1	hypothetical protein
2904292	2916404	12112	Predicted by at least one method	WP_017481568.1		CCK83_RS14050	2912670	2913917	1	stress-induced protein
2904292	2916404	12112	Predicted by at least one method	WP_002114518.1		CCK83_RS14055	2913980	2914213	-1	hypothetical protein
2904292	2916404	12112	Predicted by at least one method	WP_002114396.1		CCK83_RS14060	2914500	2915111	1	DNA polymerase V
2904292	2916404	12112	Predicted by at least one method	WP_002114153.1		CCK83_RS14065	2915181	2915792	-1	LysE family translocator
2904292	2916404	12112	Predicted by at least one method	WP_000376211.1		CCK83_RS14070	2915949	2916404	1	Lrp/AsnC family transcriptional regulator
3140836	3173257	32421	Predicted by at least one method	WP_032042557.1	mrcB	CCK83_RS00005	1	4070270	1	penicillin-binding protein 1B
3140836	3173257	32421	Predicted by at least one method	WP_044424593.1		CCK83_RS15180	3140836	3141321	-1	baseplate assembly protein
3140836	3173257	32421	Predicted by at least one method	WP_044424592.1		CCK83_RS15185	3141318	3142373	-1	hypothetical protein
3140836	3173257	32421	Predicted by at least one method	WP_044424591.1		CCK83_RS15190	3142363	3143538	-1	multidrug DMT transporter
3140836	3173257	32421	Predicted by at least one method	WP_044424590.1		CCK83_RS15195	3143618	3145702	-1	hypothetical protein
3140836	3173257	32421	Predicted by at least one method	WP_080779717.1		CCK83_RS15200	3145706	3145885	-1	hypothetical protein
3140836	3173257	32421	Predicted by at least one method	WP_044424588.1		CCK83_RS15205	3145921	3146256	-1	hypothetical protein
3140836	3173257	32421	Predicted by at least one method	WP_032007166.1		CCK83_RS15210	3146268	3146645	-1	hypothetical protein
3140836	3173257	32421	Predicted by at least one method	WP_044424587.1		CCK83_RS15215	3146773	3147582	-1	phage tail sheath-like protein
3140836	3173257	32421	Predicted by at least one method	WP_044424586.1		CCK83_RS15220	3147599	3150799	-1	hypothetical protein
3140836	3173257	32421	Predicted by at least one method	WP_044424585.1		CCK83_RS15225	3150811	3151158	-1	hypothetical protein
3140836	3173257	32421	Predicted by at least one method	WP_080779715.1		CCK83_RS15230	3151158	3151766	-1	hypothetical protein
3140836	3173257	32421	Predicted by at least one method	WP_044424584.1		CCK83_RS15235	3151763	3152197	-1	hypothetical protein
3140836	3173257	32421	Predicted by at least one method	WP_044424583.1		CCK83_RS15240	3152201	3153130	-1	head protein
3140836	3173257	32421	Predicted by at least one method	WP_044424582.1		CCK83_RS15245	3153130	3153552	-1	hypothetical protein
3140836	3173257	32421	Predicted by at least one method	WP_044424580.1		CCK83_RS15250	3153556	3154641	-1	hypothetical protein
3140836	3173257	32421	Predicted by at least one method	WP_044424578.1		CCK83_RS15255	3154731	3155234	-1	virion morphogenesis protein
3140836	3173257	32421	Predicted by at least one method	WP_044424577.1		CCK83_RS15260	3155231	3156481	-1	hypothetical protein
3140836	3173257	32421	Predicted by at least one method	WP_044424576.1		CCK83_RS15265	3156481	3158067	-1	DUF935 domain-containing protein
3140836	3173257	32421	Predicted by at least one method	WP_044424575.1		CCK83_RS15270	3158296	3159855	-1	hypothetical protein
3140836	3173257	32421	Predicted by at least one method	WP_044424574.1		CCK83_RS15275	3159855	3160400	-1	phage terminase small subunit
3140836	3173257	32421	Predicted by at least one method	WP_000006949.1		CCK83_RS15280	3160409	3160720	-1	hypothetical protein
3140836	3173257	32421	Predicted by at least one method	WP_044424572.1		CCK83_RS15285	3160717	3161061	-1	hypothetical protein
3140836	3173257	32421	Predicted by at least one method	WP_044424571.1		CCK83_RS15290	3161058	3161417	-1	hypothetical protein
3140836	3173257	32421	Predicted by at least one method	WP_044424570.1		CCK83_RS15295	3161414	3161914	-1	hypothetical protein
3140836	3173257	32421	Predicted by at least one method	WP_087400593.1		CCK83_RS15300	3161995	3162639	-1	hypothetical protein
3140836	3173257	32421	Predicted by at least one method	WP_044424568.1		CCK83_RS15305	3162636	3163337	-1	hypothetical protein
3140836	3173257	32421	Predicted by at least one method	WP_044424567.1		CCK83_RS15310	3163355	3163831	-1	Cro/Cl family transcriptional regulator
3140836	3173257	32421	Predicted by at least one method	WP_005074102.1		CCK83_RS15315	3163924	3164130	1	BcepMu gp16 family phage-associated protein
3140836	3173257	32421	Predicted by at least one method	WP_044424566.1		CCK83_RS15320	3164336	3164632	1	IclR family transcriptional regulator
3140836	3173257	32421	Predicted by at least one method	WP_044424565.1		CCK83_RS15325	3164637	3165524	1	hypothetical protein
3140836	3173257	32421	Predicted by at least one method	WP_044424563.1		CCK83_RS15330	3165527	3167272	1	transposase
3140836	3173257	32421	Predicted by at least one method	WP_044424562.1		CCK83_RS15335	3167276	3168463	1	transposase
3140836	3173257	32421	Predicted by at least one method	WP_044424560.1		CCK83_RS15340	3168771	3168989	1	conjugal transfer protein TraR
3140836	3173257	32421	Predicted by at least one method	WP_044424559.1		CCK83_RS15345	3168986	3169222	1	hypothetical protein
3140836	3173257	32421	Predicted by at least one method	WP_044424558.1		CCK83_RS15350	3169223	3169906	1	hypothetical protein
3140836	3173257	32421	Predicted by at least one method	WP_044424557.1		CCK83_RS15355	3169899	3170513	1	sulfate transporter
3140836	3173257	32421	Predicted by at least one method	WP_044424556.1		CCK83_RS15360	3170697	3170969	1	HU family DNA-binding protein
3140836	3173257	32421	Predicted by at least one method	WP_044424555.1		CCK83_RS15365	3170969	3171148	1	hypothetical protein
3140836	3173257	32421	Predicted by at least one method	WP_044424554.1		CCK83_RS15370	3171160	3171369	1	hypothetical protein
3140836	3173257	32421	Predicted by at least one method	WP_044424553.1		CCK83_RS15380	3171442	3171756	1	hypothetical protein
3140836	3173257	32421	Predicted by at least one method	WP_052505045.1		CCK83_RS15385	3171818	3172129	1	hypothetical protein
3140836	3173257	32421	Predicted by at least one method	WP_044424552.1		CCK83_RS15390	3172126	3172413	1	hypothetical protein
3140836	3173257	32421	Predicted by at least one method	WP_044424676.1		CCK83_RS15395	3172410	3172610	1	hypothetical protein
3140836	3173257	32421	Predicted by at least one method	WP_044424551.1		CCK83_RS15400	3172612	3172821	1	hypothetical protein
3140836	3173257	32421	Predicted by at least one method	WP_044424549.1		CCK83_RS15405	3172811	3173257	1	GemA protein
3143199	3173960	30761	Predicted by at least one method	WP_032042557.1	mrcB	CCK83_RS00005	1	4070270	1	penicillin-binding protein 1B
3143199	3173960	30761	Predicted by at least one method	WP_044424591.1		CCK83_RS15190	3142363	3143538	-1	multidrug DMT transporter
3143199	3173960	30761	Predicted by at least one method	WP_044424590.1		CCK83_RS15195	3143618	3145702	-1	hypothetical protein
3143199	3173960	30761	Predicted by at least one method	WP_080779717.1		CCK83_RS15200	3145706	3145885	-1	hypothetical protein
3143199	3173960	30761	Predicted by at least one method	WP_044424588.1		CCK83_RS15205	3145921	3146256	-1	hypothetical protein
3143199	3173960	30761	Predicted by at least one method	WP_032007166.1		CCK83_RS15210	3146268	3146645	-1	hypothetical protein
3143199	3173960	30761	Predicted by at least one method	WP_044424587.1		CCK83_RS15215	3146773	3147582	-1	phage tail sheath-like protein
3143199	3173960	30761	Predicted by at least one method	WP_044424586.1		CCK83_RS15220	3147599	3150799	-1	hypothetical protein
3143199	3173960	30761	Predicted by at least one method	WP_044424585.1		CCK83_RS15225	3150811	3151158	-1	hypothetical protein
3143199	3173960	30761	Predicted by at least one method	WP_080779715.1		CCK83_RS15230	3151158	3151766	-1	hypothetical protein
3143199	3173960	30761	Predicted by at least one method	WP_044424584.1		CCK83_RS15235	3151763	3152197	-1	hypothetical protein
3143199	3173960	30761	Predicted by at least one method	WP_044424583.1		CCK83_RS15240	3152201	3153130	-1	head protein
3143199	3173960	30761	Predicted by at least one method	WP_044424582.1		CCK83_RS15245	3153130	3153552	-1	hypothetical protein
3143199	3173960	30761	Predicted by at least one method	WP_044424580.1		CCK83_RS15250	3153556	3154641	-1	hypothetical protein
3143199	3173960	30761	Predicted by at least one method	WP_044424578.1		CCK83_RS15255	3154731	3155234	-1	virion morphogenesis protein
3143199	3173960	30761	Predicted by at least one method	WP_044424577.1		CCK83_RS15260	3155231	3156481	-1	hypothetical protein
3143199	3173960	30761	Predicted by at least one method	WP_044424576.1		CCK83_RS15265	3156481	3158067	-1	DUF935 domain-containing protein
3143199	3173960	30761	Predicted by at least one method	WP_044424575.1		CCK83_RS15270	3158296	3159855	-1	hypothetical protein
3143199	3173960	30761	Predicted by at least one method	WP_044424574.1		CCK83_RS15275	3159855	3160400	-1	phage terminase small subunit
3143199	3173960	30761	Predicted by at least one method	WP_000006949.1		CCK83_RS15280	3160409	3160720	-1	hypothetical protein
3143199	3173960	30761	Predicted by at least one method	WP_044424572.1		CCK83_RS15285	3160717	3161061	-1	hypothetical protein
3143199	3173960	30761	Predicted by at least one method	WP_044424571.1		CCK83_RS15290	3161058	3161417	-1	hypothetical protein
3143199	3173960	30761	Predicted by at least one method	WP_044424570.1		CCK83_RS15295	3161414	3161914	-1	hypothetical protein
3143199	3173960	30761	Predicted by at least one method	WP_087400593.1		CCK83_RS15300	3161995	3162639	-1	hypothetical protein
3143199	3173960	30761	Predicted by at least one method	WP_044424568.1		CCK83_RS15305	3162636	3163337	-1	hypothetical protein
3143199	3173960	30761	Predicted by at least one method	WP_044424567.1		CCK83_RS15310	3163355	3163831	-1	Cro/Cl family transcriptional regulator
3143199	3173960	30761	Predicted by at least one method	WP_005074102.1		CCK83_RS15315	3163924	3164130	1	BcepMu gp16 family phage-associated protein
3143199	3173960	30761	Predicted by at least one method	WP_044424566.1		CCK83_RS15320	3164336	3164632	1	IclR family transcriptional regulator
3143199	3173960	30761	Predicted by at least one method	WP_044424565.1		CCK83_RS15325	3164637	3165524	1	hypothetical protein
3143199	3173960	30761	Predicted by at least one method	WP_044424563.1		CCK83_RS15330	3165527	3167272	1	transposase
3143199	3173960	30761	Predicted by at least one method	WP_044424562.1		CCK83_RS15335	3167276	3168463	1	transposase
3143199	3173960	30761	Predicted by at least one method	WP_044424560.1		CCK83_RS15340	3168771	3168989	1	conjugal transfer protein TraR
3143199	3173960	30761	Predicted by at least one method	WP_044424559.1		CCK83_RS15345	3168986	3169222	1	hypothetical protein
3143199	3173960	30761	Predicted by at least one method	WP_044424558.1		CCK83_RS15350	3169223	3169906	1	hypothetical protein
3143199	3173960	30761	Predicted by at least one method	WP_044424557.1		CCK83_RS15355	3169899	3170513	1	sulfate transporter
3143199	3173960	30761	Predicted by at least one method	WP_044424556.1		CCK83_RS15360	3170697	3170969	1	HU family DNA-binding protein
3143199	3173960	30761	Predicted by at least one method	WP_044424555.1		CCK83_RS15365	3170969	3171148	1	hypothetical protein
3143199	3173960	30761	Predicted by at least one method	WP_044424554.1		CCK83_RS15370	3171160	3171369	1	hypothetical protein
3143199	3173960	30761	Predicted by at least one method	WP_044424553.1		CCK83_RS15380	3171442	3171756	1	hypothetical protein
3143199	3173960	30761	Predicted by at least one method	WP_052505045.1		CCK83_RS15385	3171818	3172129	1	hypothetical protein
3143199	3173960	30761	Predicted by at least one method	WP_044424552.1		CCK83_RS15390	3172126	3172413	1	hypothetical protein
3143199	3173960	30761	Predicted by at least one method	WP_044424676.1		CCK83_RS15395	3172410	3172610	1	hypothetical protein
3143199	3173960	30761	Predicted by at least one method	WP_044424551.1		CCK83_RS15400	3172612	3172821	1	hypothetical protein
3143199	3173960	30761	Predicted by at least one method	WP_044424549.1		CCK83_RS15405	3172811	3173257	1	GemA protein
3143199	3173960	30761	Predicted by at least one method	WP_032007205.1		CCK83_RS15410	3173267	3173713	1	transcriptional regulator
3384664	3391091	6427	Predicted by at least one method	WP_032042557.1	mrcB	CCK83_RS00005	1	4070270	1	penicillin-binding protein 1B
3384664	3391091	6427	Predicted by at least one method	WP_087400685.1		CCK83_RS16430	3383481	3384749	-1	outer membrane porin, OprD family
3384664	3391091	6427	Predicted by at least one method	WP_087400687.1		CCK83_RS16435	3384816	3386159	-1	aromatic acid/H+ symport family MFS transporter
3384664	3391091	6427	Predicted by at least one method	WP_032006234.1		CCK83_RS16440	3386271	3386972	-1	fumarylacetoacetate hydrolase
3384664	3391091	6427	Predicted by at least one method	WP_032006235.1	maiA	CCK83_RS16445	3387005	3387643	-1	maleylacetoacetate isomerase
3384664	3391091	6427	Predicted by at least one method	WP_017481084.1		CCK83_RS16450	3387640	3388860	-1	3-hydroxybenzoate 6-hydroxylase
3384664	3391091	6427	Predicted by at least one method	WP_017481083.1		CCK83_RS16455	3388888	3389925	-1	cupin
3384664	3391091	6427	Predicted by at least one method	WP_017481082.1		CCK83_RS16460	3390082	3390975	1	LysR family transcriptional regulator
3384664	3391091	6427	Predicted by at least one method	WP_014206843.1		CCK83_RS16465	3391075	3392466	-1	amino acid ABC transporter permease
3408278	3423138	14860	Predicted by at least one method	WP_032042557.1	mrcB	CCK83_RS00005	1	4070270	1	penicillin-binding protein 1B
3408278	3423138	14860	Predicted by at least one method	WP_016803241.1		CCK83_RS16550	3408278	3408607	-1	hypothetical protein
3408278	3423138	14860	Predicted by at least one method	WP_025468395.1		CCK83_RS16555	3408884	3409348	1	hypothetical protein
3408278	3423138	14860	Predicted by at least one method	WP_085944217.1		CCK83_RS16560	3409507	3410672	-1	IS3 family transposase
3408278	3423138	14860	Predicted by at least one method	WP_017481069.1		CCK83_RS16565	3410751	3410966	-1	hypothetical protein
3408278	3423138	14860	Predicted by at least one method	WP_017481067.1		CCK83_RS16570	3411749	3411985	-1	hypothetical protein
3408278	3423138	14860	Predicted by at least one method	WP_000770264.1		CCK83_RS16575	3412176	3412316	-1	hypothetical protein
3408278	3423138	14860	Predicted by at least one method	WP_017403358.1		CCK83_RS16580	3412510	3412857	-1	hypothetical protein
3408278	3423138	14860	Predicted by at least one method			CCK83_RS16585	3413060	3413299	-1	hypothetical protein
3408278	3423138	14860	Predicted by at least one method	WP_004994718.1		CCK83_RS16590	3413354	3414379	1	IS30 family transposase
3408278	3423138	14860	Predicted by at least one method			CCK83_RS16595	3414387	3414608	-1	hypothetical protein
3408278	3423138	14860	Predicted by at least one method			CCK83_RS16600	3414904	3415161	-1	hypothetical protein
3408278	3423138	14860	Predicted by at least one method	WP_032006251.1		CCK83_RS16605	3415271	3417670	-1	membrane-bound PQQ-dependent dehydrogenase, glucose/quinate/shikimate family
3408278	3423138	14860	Predicted by at least one method	WP_032006253.1		CCK83_RS16610	3418204	3419121	1	LysR family transcriptional regulator
3408278	3423138	14860	Predicted by at least one method	WP_032063357.1		CCK83_RS16615	3419237	3419848	-1	glutathione S-transferase
3408278	3423138	14860	Predicted by at least one method	WP_017403364.1		CCK83_RS16620	3419918	3420337	-1	membrane protein
3408278	3423138	14860	Predicted by at least one method	WP_017403365.1		CCK83_RS16625	3420350	3420922	-1	azoreductase
3408278	3423138	14860	Predicted by at least one method	WP_087400697.1		CCK83_RS16630	3421081	3421998	1	LysR family transcriptional regulator
3408278	3423138	14860	Predicted by at least one method	WP_017481061.1		CCK83_RS16635	3422077	3423138	-1	MBL fold metallo-hydrolase
3415130	3419849	4719	Predicted by at least one method	WP_032042557.1	mrcB	CCK83_RS00005	1	4070270	1	penicillin-binding protein 1B
3415130	3419849	4719	Predicted by at least one method			CCK83_RS16600	3414904	3415161	-1	hypothetical protein
3415130	3419849	4719	Predicted by at least one method	WP_032006251.1		CCK83_RS16605	3415271	3417670	-1	membrane-bound PQQ-dependent dehydrogenase, glucose/quinate/shikimate family
3415130	3419849	4719	Predicted by at least one method	WP_032006253.1		CCK83_RS16610	3418204	3419121	1	LysR family transcriptional regulator
3415130	3419849	4719	Predicted by at least one method	WP_032063357.1		CCK83_RS16615	3419237	3419848	-1	glutathione S-transferase
3426800	3435160	8360	Predicted by at least one method	WP_032042557.1	mrcB	CCK83_RS00005	1	4070270	1	penicillin-binding protein 1B
3426800	3435160	8360	Predicted by at least one method	WP_087400703.1		CCK83_RS16655	3425902	3427542	-1	long-chain fatty acid--CoA ligase
3426800	3435160	8360	Predicted by at least one method			CCK83_RS16660	3427680	3429053	-1	long-chain fatty acid transporter
3426800	3435160	8360	Predicted by at least one method	WP_087400705.1		CCK83_RS16665	3429210	3431033	-1	acyl-CoA dehydrogenase
3426800	3435160	8360	Predicted by at least one method	WP_019767759.1		CCK83_RS16670	3431037	3431504	-1	nodulation protein NodN
3426800	3435160	8360	Predicted by at least one method	WP_087400707.1		CCK83_RS16675	3431507	3432418	-1	3-hydroxyacyl-CoA dehydrogenase
3426800	3435160	8360	Predicted by at least one method	WP_000272934.1		CCK83_RS16680	3432463	3433218	-1	3-oxoacyl-ACP reductase
3426800	3435160	8360	Predicted by at least one method	WP_031988551.1		CCK83_RS16685	3433231	3433995	-1	short-chain dehydrogenase
3426800	3435160	8360	Predicted by at least one method	WP_032006263.1		CCK83_RS16690	3434174	3435109	1	LysR family transcriptional regulator
3589284	3597934	8650	Predicted by at least one method	WP_032042557.1	mrcB	CCK83_RS00005	1	4070270	1	penicillin-binding protein 1B
3589284	3597934	8650	Predicted by at least one method	WP_057073739.1		CCK83_RS17435	3589887	3590588	-1	DsbA family oxidoreductase
3589284	3597934	8650	Predicted by at least one method	WP_057073740.1		CCK83_RS17440	3590672	3591781	-1	alkene reductase
3589284	3597934	8650	Predicted by at least one method	WP_055415330.1		CCK83_RS17445	3592063	3592470	1	thioredoxin
3589284	3597934	8650	Predicted by at least one method	WP_057073741.1		CCK83_RS17450	3592582	3593376	1	NAD(P)-dependent oxidoreductase
3589284	3597934	8650	Predicted by at least one method	WP_013197542.1		CCK83_RS17455	3593404	3593739	1	hypothetical protein
3589284	3597934	8650	Predicted by at least one method	WP_013197541.1		CCK83_RS17460	3593826	3594380	1	osmotically inducible protein C
3589284	3597934	8650	Predicted by at least one method	WP_013197540.1		CCK83_RS17465	3594477	3595040	1	TetR family transcriptional regulator
3589284	3597934	8650	Predicted by at least one method	WP_057073742.1		CCK83_RS17470	3595283	3596497	1	MFS transporter
3589284	3597934	8650	Predicted by at least one method	WP_057073743.1		CCK83_RS17475	3596490	3597842	1	glutathione-disulfide reductase
3642681	3660789	18108	Predicted by at least one method	WP_032042557.1	mrcB	CCK83_RS00005	1	4070270	1	penicillin-binding protein 1B
3642681	3660789	18108	Predicted by at least one method	WP_087400757.1		CCK83_RS17690	3642681	3643139	-1	hypothetical protein
3642681	3660789	18108	Predicted by at least one method	WP_087400758.1		CCK83_RS17695	3643223	3643546	-1	hypothetical protein
3642681	3660789	18108	Predicted by at least one method	WP_087400759.1		CCK83_RS17700	3643584	3644207	-1	hypothetical protein
3642681	3660789	18108	Predicted by at least one method	WP_087400760.1		CCK83_RS17705	3644195	3645640	-1	hypothetical protein
3642681	3660789	18108	Predicted by at least one method	WP_087400761.1		CCK83_RS17710	3645621	3645959	-1	hypothetical protein
3642681	3660789	18108	Predicted by at least one method	WP_087400889.1		CCK83_RS17715	3645959	3646315	-1	hypothetical protein
3642681	3660789	18108	Predicted by at least one method	WP_057073785.1		CCK83_RS17720	3646462	3647175	-1	hypothetical protein
3642681	3660789	18108	Predicted by at least one method			CCK83_RS17725	3647302	3647853	-1	hypothetical protein
3642681	3660789	18108	Predicted by at least one method	WP_057073756.1		CCK83_RS17730	3648051	3648467	1	hypothetical protein
3642681	3660789	18108	Predicted by at least one method	WP_057073757.1		CCK83_RS17735	3648693	3649127	1	hypothetical protein
3642681	3660789	18108	Predicted by at least one method	WP_057073758.1		CCK83_RS17740	3649269	3650990	1	hypothetical protein
3642681	3660789	18108	Predicted by at least one method	WP_057073759.1		CCK83_RS17745	3651147	3651545	-1	hypothetical protein
3642681	3660789	18108	Predicted by at least one method			CCK83_RS17750	3651693	3652381	1	IS3 family transposase
3642681	3660789	18108	Predicted by at least one method	WP_085944217.1		CCK83_RS17755	3652423	3653588	-1	IS3 family transposase
3642681	3660789	18108	Predicted by at least one method			CCK83_RS17760	3653656	3654135	1	transposase
3642681	3660789	18108	Predicted by at least one method	WP_087400762.1		CCK83_RS17765	3654165	3654941	-1	hypothetical protein
3642681	3660789	18108	Predicted by at least one method	WP_057073761.1		CCK83_RS17770	3654949	3657198	-1	hypothetical protein
3642681	3660789	18108	Predicted by at least one method	WP_057073762.1		CCK83_RS17775	3657280	3657546	-1	hypothetical protein
3642681	3660789	18108	Predicted by at least one method	WP_057073763.1		CCK83_RS17780	3657712	3658014	-1	hypothetical protein
3642681	3660789	18108	Predicted by at least one method	WP_057073764.1		CCK83_RS17785	3658024	3658446	-1	hypothetical protein
3642681	3660789	18108	Predicted by at least one method	WP_057073765.1		CCK83_RS17790	3658563	3659399	-1	hypothetical protein
3642681	3660789	18108	Predicted by at least one method	WP_057073766.1		CCK83_RS17795	3659413	3660099	-1	transcriptional regulator
3642681	3660789	18108	Predicted by at least one method	WP_057073767.1		CCK83_RS17800	3660100	3660789	-1	crossover junction endodeoxyribonuclease RusA
3854353	3886949	32596	Predicted by at least one method	WP_032042557.1	mrcB	CCK83_RS00005	1	4070270	1	penicillin-binding protein 1B
3854353	3886949	32596	Predicted by at least one method	WP_087400790.1		CCK83_RS18795	3853874	3854356	-1	baseplate assembly protein
3854353	3886949	32596	Predicted by at least one method	WP_087400791.1		CCK83_RS18800	3854353	3855408	-1	hypothetical protein
3854353	3886949	32596	Predicted by at least one method	WP_087400792.1		CCK83_RS18805	3855398	3856573	-1	multidrug DMT transporter
3854353	3886949	32596	Predicted by at least one method	WP_087400793.1		CCK83_RS18810	3856650	3858848	-1	hypothetical protein
3854353	3886949	32596	Predicted by at least one method	WP_087400794.1		CCK83_RS18815	3858852	3859061	-1	hypothetical protein
3854353	3886949	32596	Predicted by at least one method	WP_087400795.1		CCK83_RS18820	3859061	3859402	-1	hypothetical protein
3854353	3886949	32596	Predicted by at least one method	WP_087400796.1		CCK83_RS18825	3859412	3859789	-1	hypothetical protein
3854353	3886949	32596	Predicted by at least one method	WP_087400797.1		CCK83_RS18830	3859916	3860725	-1	phage tail protein
3854353	3886949	32596	Predicted by at least one method	WP_087400798.1		CCK83_RS18835	3860742	3863939	-1	hypothetical protein
3854353	3886949	32596	Predicted by at least one method	WP_002096154.1		CCK83_RS18840	3863951	3864298	-1	hypothetical protein
3854353	3886949	32596	Predicted by at least one method	WP_087400799.1		CCK83_RS18845	3864298	3864915	-1	hypothetical protein
3854353	3886949	32596	Predicted by at least one method	WP_087400800.1		CCK83_RS18850	3864909	3865337	-1	hypothetical protein
3854353	3886949	32596	Predicted by at least one method	WP_087400801.1		CCK83_RS18855	3865349	3866281	-1	head protein
3854353	3886949	32596	Predicted by at least one method	WP_000127534.1		CCK83_RS18860	3866281	3866703	-1	hypothetical protein
3854353	3886949	32596	Predicted by at least one method	WP_087400802.1		CCK83_RS18865	3866700	3867794	-1	hypothetical protein
3854353	3886949	32596	Predicted by at least one method	WP_087400803.1		CCK83_RS18870	3867884	3868381	-1	phage virion morphogenesis protein
3854353	3886949	32596	Predicted by at least one method	WP_087400804.1		CCK83_RS18875	3868378	3869628	-1	phage head morphogenesis protein
3854353	3886949	32596	Predicted by at least one method	WP_087400805.1		CCK83_RS18880	3869628	3871208	-1	portal protein
3854353	3886949	32596	Predicted by at least one method	WP_087400806.1		CCK83_RS18885	3871410	3872177	-1	restriction endonuclease subunit M
3854353	3886949	32596	Predicted by at least one method	WP_032054114.1		CCK83_RS18890	3872360	3873046	1	hypothetical protein
3854353	3886949	32596	Predicted by at least one method	WP_087400807.1		CCK83_RS18895	3873095	3874732	-1	hypothetical protein
3854353	3886949	32596	Predicted by at least one method	WP_032054116.1		CCK83_RS18900	3874732	3875298	-1	hypothetical protein
3854353	3886949	32596	Predicted by at least one method	WP_000006500.1		CCK83_RS18905	3875307	3875600	-1	hypothetical protein
3854353	3886949	32596	Predicted by at least one method	WP_001166711.1		CCK83_RS18910	3875603	3875905	-1	hypothetical protein
3854353	3886949	32596	Predicted by at least one method	WP_087400808.1		CCK83_RS18915	3875905	3876252	-1	hypothetical protein
3854353	3886949	32596	Predicted by at least one method	WP_001043990.1		CCK83_RS18920	3876249	3876749	-1	hypothetical protein
3854353	3886949	32596	Predicted by at least one method	WP_087400809.1		CCK83_RS18925	3876836	3877390	-1	hypothetical protein
3854353	3886949	32596	Predicted by at least one method	WP_057691326.1		CCK83_RS18930	3877392	3878039	-1	peptidase S24
3854353	3886949	32596	Predicted by at least one method	WP_032054122.1		CCK83_RS18935	3878140	3878346	1	phage-related DNA-binding protein
3854353	3886949	32596	Predicted by at least one method	WP_002025618.1		CCK83_RS18940	3878541	3878837	1	MarR family transcriptional regulator
3854353	3886949	32596	Predicted by at least one method	WP_057095640.1		CCK83_RS18945	3878850	3879734	1	hypothetical protein
3854353	3886949	32596	Predicted by at least one method	WP_077108946.1		CCK83_RS18950	3879737	3881488	1	transposase
3854353	3886949	32596	Predicted by at least one method	WP_000810199.1		CCK83_RS18955	3881498	3882775	1	hypothetical protein
3854353	3886949	32596	Predicted by at least one method	WP_000752925.1		CCK83_RS18960	3882964	3883182	1	hypothetical protein
3854353	3886949	32596	Predicted by at least one method	WP_057095638.1		CCK83_RS18965	3883179	3883415	1	hypothetical protein
3854353	3886949	32596	Predicted by at least one method	WP_057095637.1		CCK83_RS18970	3883416	3884087	1	hypothetical protein
3854353	3886949	32596	Predicted by at least one method	WP_001137527.1		CCK83_RS18975	3884087	3884590	1	hypothetical protein
3854353	3886949	32596	Predicted by at least one method	WP_002122203.1		CCK83_RS18980	3884614	3884793	1	hypothetical protein
3854353	3886949	32596	Predicted by at least one method	WP_002122222.1		CCK83_RS18985	3884786	3885058	1	HU family DNA-binding protein
3854353	3886949	32596	Predicted by at least one method	WP_000201619.1		CCK83_RS18990	3885058	3885237	1	hypothetical protein
3854353	3886949	32596	Predicted by at least one method	WP_000063062.1		CCK83_RS19000	3885377	3886090	1	hypothetical protein
3854353	3886949	32596	Predicted by at least one method	WP_001004232.1		CCK83_RS19005	3886087	3886311	1	hypothetical protein
3854353	3886949	32596	Predicted by at least one method	WP_000540292.1		CCK83_RS19010	3886313	3886525	1	hypothetical protein
3854353	3886949	32596	Predicted by at least one method	WP_000671222.1		CCK83_RS19015	3886512	3886949	1	GemA protein
3857271	3887701	30430	Predicted by at least one method	WP_032042557.1	mrcB	CCK83_RS00005	1	4070270	1	penicillin-binding protein 1B
3857271	3887701	30430	Predicted by at least one method	WP_087400793.1		CCK83_RS18810	3856650	3858848	-1	hypothetical protein
3857271	3887701	30430	Predicted by at least one method	WP_087400794.1		CCK83_RS18815	3858852	3859061	-1	hypothetical protein
3857271	3887701	30430	Predicted by at least one method	WP_087400795.1		CCK83_RS18820	3859061	3859402	-1	hypothetical protein
3857271	3887701	30430	Predicted by at least one method	WP_087400796.1		CCK83_RS18825	3859412	3859789	-1	hypothetical protein
3857271	3887701	30430	Predicted by at least one method	WP_087400797.1		CCK83_RS18830	3859916	3860725	-1	phage tail protein
3857271	3887701	30430	Predicted by at least one method	WP_087400798.1		CCK83_RS18835	3860742	3863939	-1	hypothetical protein
3857271	3887701	30430	Predicted by at least one method	WP_002096154.1		CCK83_RS18840	3863951	3864298	-1	hypothetical protein
3857271	3887701	30430	Predicted by at least one method	WP_087400799.1		CCK83_RS18845	3864298	3864915	-1	hypothetical protein
3857271	3887701	30430	Predicted by at least one method	WP_087400800.1		CCK83_RS18850	3864909	3865337	-1	hypothetical protein
3857271	3887701	30430	Predicted by at least one method	WP_087400801.1		CCK83_RS18855	3865349	3866281	-1	head protein
3857271	3887701	30430	Predicted by at least one method	WP_000127534.1		CCK83_RS18860	3866281	3866703	-1	hypothetical protein
3857271	3887701	30430	Predicted by at least one method	WP_087400802.1		CCK83_RS18865	3866700	3867794	-1	hypothetical protein
3857271	3887701	30430	Predicted by at least one method	WP_087400803.1		CCK83_RS18870	3867884	3868381	-1	phage virion morphogenesis protein
3857271	3887701	30430	Predicted by at least one method	WP_087400804.1		CCK83_RS18875	3868378	3869628	-1	phage head morphogenesis protein
3857271	3887701	30430	Predicted by at least one method	WP_087400805.1		CCK83_RS18880	3869628	3871208	-1	portal protein
3857271	3887701	30430	Predicted by at least one method	WP_087400806.1		CCK83_RS18885	3871410	3872177	-1	restriction endonuclease subunit M
3857271	3887701	30430	Predicted by at least one method	WP_032054114.1		CCK83_RS18890	3872360	3873046	1	hypothetical protein
3857271	3887701	30430	Predicted by at least one method	WP_087400807.1		CCK83_RS18895	3873095	3874732	-1	hypothetical protein
3857271	3887701	30430	Predicted by at least one method	WP_032054116.1		CCK83_RS18900	3874732	3875298	-1	hypothetical protein
3857271	3887701	30430	Predicted by at least one method	WP_000006500.1		CCK83_RS18905	3875307	3875600	-1	hypothetical protein
3857271	3887701	30430	Predicted by at least one method	WP_001166711.1		CCK83_RS18910	3875603	3875905	-1	hypothetical protein
3857271	3887701	30430	Predicted by at least one method	WP_087400808.1		CCK83_RS18915	3875905	3876252	-1	hypothetical protein
3857271	3887701	30430	Predicted by at least one method	WP_001043990.1		CCK83_RS18920	3876249	3876749	-1	hypothetical protein
3857271	3887701	30430	Predicted by at least one method	WP_087400809.1		CCK83_RS18925	3876836	3877390	-1	hypothetical protein
3857271	3887701	30430	Predicted by at least one method	WP_057691326.1		CCK83_RS18930	3877392	3878039	-1	peptidase S24
3857271	3887701	30430	Predicted by at least one method	WP_032054122.1		CCK83_RS18935	3878140	3878346	1	phage-related DNA-binding protein
3857271	3887701	30430	Predicted by at least one method	WP_002025618.1		CCK83_RS18940	3878541	3878837	1	MarR family transcriptional regulator
3857271	3887701	30430	Predicted by at least one method	WP_057095640.1		CCK83_RS18945	3878850	3879734	1	hypothetical protein
3857271	3887701	30430	Predicted by at least one method	WP_077108946.1		CCK83_RS18950	3879737	3881488	1	transposase
3857271	3887701	30430	Predicted by at least one method	WP_000810199.1		CCK83_RS18955	3881498	3882775	1	hypothetical protein
3857271	3887701	30430	Predicted by at least one method	WP_000752925.1		CCK83_RS18960	3882964	3883182	1	hypothetical protein
3857271	3887701	30430	Predicted by at least one method	WP_057095638.1		CCK83_RS18965	3883179	3883415	1	hypothetical protein
3857271	3887701	30430	Predicted by at least one method	WP_057095637.1		CCK83_RS18970	3883416	3884087	1	hypothetical protein
3857271	3887701	30430	Predicted by at least one method	WP_001137527.1		CCK83_RS18975	3884087	3884590	1	hypothetical protein
3857271	3887701	30430	Predicted by at least one method	WP_002122203.1		CCK83_RS18980	3884614	3884793	1	hypothetical protein
3857271	3887701	30430	Predicted by at least one method	WP_002122222.1		CCK83_RS18985	3884786	3885058	1	HU family DNA-binding protein
3857271	3887701	30430	Predicted by at least one method	WP_000201619.1		CCK83_RS18990	3885058	3885237	1	hypothetical protein
3857271	3887701	30430	Predicted by at least one method	WP_000063062.1		CCK83_RS19000	3885377	3886090	1	hypothetical protein
3857271	3887701	30430	Predicted by at least one method	WP_001004232.1		CCK83_RS19005	3886087	3886311	1	hypothetical protein
3857271	3887701	30430	Predicted by at least one method	WP_000540292.1		CCK83_RS19010	3886313	3886525	1	hypothetical protein
3857271	3887701	30430	Predicted by at least one method	WP_000671222.1		CCK83_RS19015	3886512	3886949	1	GemA protein
3857271	3887701	30430	Predicted by at least one method	WP_000263023.1		CCK83_RS19020	3887070	3887519	1	hypothetical protein

## Sheet: HUMV6207
Island start	Island end	Length	Method	Gene name	Gene ID	Locus	Gene start	Gene end	Strand	Product	External Annotations
140933	184859	43926	Predicted by at least one method				140933	142021	1	Nucleoid-associated protein NdpA
140933	184859	43926	Predicted by at least one method				142042	143292	1	putative phage-related membrane protein
140933	184859	43926	Predicted by at least one method				144256	144954	-1	Putative predicted metal-dependent hydrolase
140933	184859	43926	Predicted by at least one method				144954	148253	-1	Type I restriction-modification system, restriction subunit R (EC 3.1.21.3)
140933	184859	43926	Predicted by at least one method				148270	149508	-1	Type I restriction-modification system, specificity subunit S (EC 3.1.21.3)
140933	184859	43926	Predicted by at least one method				149501	152209	-1	Type I restriction-modification system, DNA-methyltransferase subunit M (EC 2.1.1.72)
140933	184859	43926	Predicted by at least one method				152387	152809	1	hypothetical protein
140933	184859	43926	Predicted by at least one method				152887	153900	-1	putative exported protein
140933	184859	43926	Predicted by at least one method				154062	154292	-1	Prophage CP4-57 regulatory protein alpA
140933	184859	43926	Predicted by at least one method				154381	155283	-1	FIG00970189: hypothetical protein
140933	184859	43926	Predicted by at least one method				155418	156545	-1	hypothetical protein; putative conserved domain
140933	184859	43926	Predicted by at least one method				156694	157743	-1	Mycobacteriophage Barnyard protein gp56
140933	184859	43926	Predicted by at least one method				157807	158124	-1	hypothetical protein
140933	184859	43926	Predicted by at least one method				158907	160028	1	hypothetical protein
140933	184859	43926	Predicted by at least one method				160142	160651	1	hypothetical protein
140933	184859	43926	Predicted by at least one method				160747	161523	-1	hypothetical protein
140933	184859	43926	Predicted by at least one method				161709	162572	-1	hypothetical protein
140933	184859	43926	Predicted by at least one method				162642	163577	-1	hypothetical protein
140933	184859	43926	Predicted by at least one method				163764	165086	-1	hypothetical protein
140933	184859	43926	Predicted by at least one method				165690	166805	1	MloA
140933	184859	43926	Predicted by at least one method				167186	167998	1	putative transcriptional regulator AraC/XylS family protein
140933	184859	43926	Predicted by at least one method				168090	168752	1	Sigma cross-reacting protein 27A
140933	184859	43926	Predicted by at least one method				168907	169545	1	4'-phosphopantetheinyl transferase entD (EC 2.7.8.-)
140933	184859	43926	Predicted by at least one method				169652	170188	1	Phospholipid-binding protein
140933	184859	43926	Predicted by at least one method				170275	174540	1	Mll6983 protein
140933	184859	43926	Predicted by at least one method				174921	175262	-1	FIG00350398: hypothetical protein
140933	184859	43926	Predicted by at least one method				175413	175970	-1	NAD(P)H oxidoreductase YRKL (EC 1.6.99.-) @ Putative NADPH-quinone reductase (modulator of drug activity B) @ Flavodoxin 2
140933	184859	43926	Predicted by at least one method				176087	176422	1	Transcriptional regulator, HxlR family
140933	184859	43926	Predicted by at least one method				176909	177355	1	hypothetical protein
140933	184859	43926	Predicted by at least one method				177427	177975	-1	putative transcriptional regulator (TetR family)
140933	184859	43926	Predicted by at least one method				178679	179482	1	hypothetical protein
140933	184859	43926	Predicted by at least one method				179606	180508	1	Transcriptional regulator, AraC family
140933	184859	43926	Predicted by at least one method				180620	181621	1	Aldo-keto reductase
140933	184859	43926	Predicted by at least one method				181667	182059	-1	FIG00351436: hypothetical protein
140933	184859	43926	Predicted by at least one method				182084	182827	-1	FIG00350793: hypothetical protein
140933	184859	43926	Predicted by at least one method				183055	183942	1	Permease of the drug/metabolite transporter (DMT) superfamily
140933	184859	43926	Predicted by at least one method				183939	184859	-1	LysR family transcriptional regulator STM3121
1001667	1009642	7975	Predicted by at least one method				1001667	1003787	-1	FIG035595: Phage protein
1001667	1009642	7975	Predicted by at least one method				1003791	1003988	-1	hypothetical protein
1001667	1009642	7975	Predicted by at least one method				1004018	1004329	-1	hypothetical protein
1001667	1009642	7975	Predicted by at least one method				1004337	1004714	-1	Transaldolase (EC 2.2.1.2)
1001667	1009642	7975	Predicted by at least one method				1004833	1005642	-1	probable phage sheath protein
1001667	1009642	7975	Predicted by at least one method				1005653	1008673	-1	hypothetical protein
1001667	1009642	7975	Predicted by at least one method				1008677	1009027	-1	FIG00353751: hypothetical protein
1001667	1009642	7975	Predicted by at least one method				1009031	1009642	-1	FIG00353774: hypothetical protein
1001667	1009642	7975	Predicted by at least one method				1009636	1010064	-1	protein of unknown function DUF1320
1022814	1046514	23700	Predicted by at least one method				1022814	1023026	1	hypothetical protein
1022814	1046514	23700	Predicted by at least one method				1023087	1023248	1	hypothetical protein
1022814	1046514	23700	Predicted by at least one method				1023232	1023528	1	FIG00353835: hypothetical protein
1022814	1046514	23700	Predicted by at least one method				1023675	1024427	1	Phage protein
1022814	1046514	23700	Predicted by at least one method				1024430	1026181	1	Phage transposase
1022814	1046514	23700	Predicted by at least one method				1026191	1027468	1	Eha protein
1022814	1046514	23700	Predicted by at least one method				1027563	1027781	1	FIG00351958: hypothetical protein
1022814	1046514	23700	Predicted by at least one method				1027778	1028014	1	hypothetical protein
1022814	1046514	23700	Predicted by at least one method				1028015	1028701	1	FIG00352063: hypothetical protein
1022814	1046514	23700	Predicted by at least one method				1028694	1029311	1	FIG00506850: hypothetical protein
1022814	1046514	23700	Predicted by at least one method				1029329	1029601	1	DNA-binding protein HU-beta
1022814	1046514	23700	Predicted by at least one method				1029601	1029780	1	hypothetical protein
1022814	1046514	23700	Predicted by at least one method				1029920	1030633	1	FIG00352119: hypothetical protein
1022814	1046514	23700	Predicted by at least one method				1030630	1030854	1	FIG00354332: hypothetical protein
1022814	1046514	23700	Predicted by at least one method				1030856	1031293	1	putative phage regluatory protein
1022814	1046514	23700	Predicted by at least one method				1031413	1031862	1	FIG00350321: hypothetical protein
1022814	1046514	23700	Predicted by at least one method				1032102	1033340	1	diguanylate cyclase/phosphodiesterase (GGDEF & EAL domains) with PAS/PAC sensor(s)
1022814	1046514	23700	Predicted by at least one method				1033757	1034329	-1	putative transcriptional regulator (TetR family)
1022814	1046514	23700	Predicted by at least one method				1034656	1035519	1	FIG00349946: hypothetical protein
1022814	1046514	23700	Predicted by at least one method				1036041	1037240	1	integrase-like protein
1022814	1046514	23700	Predicted by at least one method				1037233	1037454	-1	hypothetical protein
1022814	1046514	23700	Predicted by at least one method				1037676	1038563	1	hypothetical protein
1022814	1046514	23700	Predicted by at least one method				1038663	1039511	-1	hypothetical protein
1022814	1046514	23700	Predicted by at least one method				1040148	1041083	1	hypothetical protein
1022814	1046514	23700	Predicted by at least one method				1041151	1041810	-1	hypothetical protein
1022814	1046514	23700	Predicted by at least one method				1041826	1042050	-1	hypothetical protein
1022814	1046514	23700	Predicted by at least one method				1042051	1042179	-1	hypothetical protein
1022814	1046514	23700	Predicted by at least one method				1042182	1042436	-1	hypothetical protein
1022814	1046514	23700	Predicted by at least one method				1043135	1043329	1	hypothetical protein
1022814	1046514	23700	Predicted by at least one method				1043347	1043724	1	hypothetical protein
1022814	1046514	23700	Predicted by at least one method				1043919	1044206	1	hypothetical protein
1022814	1046514	23700	Predicted by at least one method				1044264	1045307	1	Mycobacteriophage Barnyard protein gp56
1022814	1046514	23700	Predicted by at least one method				1045474	1046514	1	Protein gp47, recombination-related [Bacteriophage A118]
1068120	1090627	22507	Predicted by at least one method				1068120	1069268	1	Shufflon-specific DNA recombinase
1068120	1090627	22507	Predicted by at least one method				1069252	1069524	-1	FIG00353143: hypothetical protein
1068120	1090627	22507	Predicted by at least one method				1069543	1070523	-1	FIG00351079: hypothetical protein
1068120	1090627	22507	Predicted by at least one method				1070525	1071760	-1	FIG00353716: hypothetical protein
1068120	1090627	22507	Predicted by at least one method				1072510	1073622	-1	FIG00352637: hypothetical protein
1068120	1090627	22507	Predicted by at least one method				1073984	1074199	-1	hypothetical protein
1068120	1090627	22507	Predicted by at least one method				1074746	1075009	1	hypothetical protein
1068120	1090627	22507	Predicted by at least one method				1075110	1075256	1	hypothetical protein
1068120	1090627	22507	Predicted by at least one method				1075279	1076352	1	FIG00351459: hypothetical protein
1068120	1090627	22507	Predicted by at least one method				1076434	1077132	1	FIG00352196: hypothetical protein
1068120	1090627	22507	Predicted by at least one method				1077191	1077520	1	FIG00350210: hypothetical protein
1068120	1090627	22507	Predicted by at least one method				1077612	1077908	1	FIG00350529: hypothetical protein
1068120	1090627	22507	Predicted by at least one method				1077963	1079012	1	Mycobacteriophage Barnyard protein gp56
1068120	1090627	22507	Predicted by at least one method				1079278	1080159	-1	Copper resistance protein D
1068120	1090627	22507	Predicted by at least one method				1080227	1080607	-1	Copper resistance protein CopC
1068120	1090627	22507	Predicted by at least one method				1080886	1083243	1	Lead, cadmium, zinc and mercury transporting ATPase (EC 3.6.3.3) (EC 3.6.3.5); Copper-translocating P-type ATPase (EC 3.6.3.4)
1068120	1090627	22507	Predicted by at least one method				1083318	1084691	-1	Osmosensitive K+ channel histidine kinase KdpD (EC 2.7.3.-)
1068120	1090627	22507	Predicted by at least one method				1084701	1085363	-1	Copper-sensing two-component system response regulator CusR
1068120	1090627	22507	Predicted by at least one method				1085513	1085863	1	Copper resistance protein B
1068120	1090627	22507	Predicted by at least one method				1085945	1087822	1	Multicopper oxidase
1068120	1090627	22507	Predicted by at least one method				1087809	1088738	1	Copper resistance protein B
1068120	1090627	22507	Predicted by at least one method				1088784	1089245	1	hypothetical protein
1068120	1090627	22507	Predicted by at least one method				1089323	1090627	1	Heavy metal RND efflux outer membrane protein, CzcC family
1237022	1248771	11749	Predicted by at least one method				1237022	1237513	1	Predicted flavin reductase RutF in novel pyrimidine catabolism pathway
1237022	1248771	11749	Predicted by at least one method				1238201	1238749	1	putative transcriptional regulator (TetR family)
1237022	1248771	11749	Predicted by at least one method				1238746	1240044	-1	FIG00451187: hypothetical protein
1237022	1248771	11749	Predicted by at least one method				1240200	1241960	-1	hypothetical protein
1237022	1248771	11749	Predicted by at least one method				1241973	1244051	-1	hypothetical protein
1237022	1248771	11749	Predicted by at least one method				1244246	1244587	-1	hypothetical protein
1237022	1248771	11749	Predicted by at least one method				1244709	1245308	1	transcriptional regulator, TetR family
1237022	1248771	11749	Predicted by at least one method				1245687	1246859	1	hypothetical protein
1237022	1248771	11749	Predicted by at least one method				1247064	1247576	1	Retron-type RNA-directed DNA polymerase (EC 2.7.7.49)
1237022	1248771	11749	Predicted by at least one method				1247606	1248460	-1	Mobile element protein
1237022	1248771	11749	Predicted by at least one method				1248472	1248771	-1	Mobile element protein
1787868	1796863	8995	Predicted by at least one method				1787868	1789133	-1	Permeases of the major facilitator superfamily
1787868	1796863	8995	Predicted by at least one method				1789245	1789691	1	Transcriptional regulator, HxlR family
1787868	1796863	8995	Predicted by at least one method				1789777	1790106	1	FIG00350101: hypothetical protein
1787868	1796863	8995	Predicted by at least one method				1790624	1791148	1	Phage protein
1787868	1796863	8995	Predicted by at least one method				1791156	1792445	1	hypothetical protein
1787868	1796863	8995	Predicted by at least one method				1792558	1792869	1	hypothetical protein
1787868	1796863	8995	Predicted by at least one method				1792884	1793360	-1	hypothetical protein
1787868	1796863	8995	Predicted by at least one method				1793708	1795129	-1	Cysteinyl-tRNA synthetase (EC 6.1.1.16)
1787868	1796863	8995	Predicted by at least one method				1795343	1796320	1	Arabinose 5-phosphate isomerase (EC 5.3.1.13)
1787868	1796863	8995	Predicted by at least one method				1796324	1796863	1	3-deoxy-D-manno-octulosonate 8-phosphate phosphatase (EC 3.1.3.45)
2361607	2373050	11443	Predicted by at least one method				2361607	2362764	-1	Catalase (EC 1.11.1.6)
2361607	2373050	11443	Predicted by at least one method				2362948	2364819	1	Phage capsid and scaffold
2361607	2373050	11443	Predicted by at least one method				2365046	2366155	1	S-(hydroxymethyl)glutathione dehydrogenase (EC 1.1.1.284)
2361607	2373050	11443	Predicted by at least one method				2366213	2367184	-1	hypothetical protein; putative exported protein
2361607	2373050	11443	Predicted by at least one method				2367289	2368311	-1	Fimbrial adhesin
2361607	2373050	11443	Predicted by at least one method				2368308	2370869	-1	outer membrane usher protein precursor
2361607	2373050	11443	Predicted by at least one method				2370925	2371659	-1	P pilus assembly protein, chaperone PapD
2361607	2373050	11443	Predicted by at least one method				2371747	2372280	-1	Fimbrial protein precursor
2361607	2373050	11443	Predicted by at least one method				2372760	2373050	-1	hypothetical protein
2699084	2731692	32608	Predicted by at least one method				2699084	2699401	-1	hypothetical protein
2699084	2731692	32608	Predicted by at least one method				2699402	2699947	-1	SECRETION ACTIVATOR PROTEIN
2699084	2731692	32608	Predicted by at least one method				2699989	2700378	-1	FIG00350821: hypothetical protein
2699084	2731692	32608	Predicted by at least one method				2700447	2703893	-1	FIG00351590: hypothetical protein
2699084	2731692	32608	Predicted by at least one method				2703886	2704248	-1	FIG00352953: hypothetical protein
2699084	2731692	32608	Predicted by at least one method				2704245	2704751	-1	FIG00352949: hypothetical protein
2699084	2731692	32608	Predicted by at least one method				2704751	2705149	-1	FIG00643583: hypothetical protein
2699084	2731692	32608	Predicted by at least one method				2705242	2705829	-1	hypothetical protein
2699084	2731692	32608	Predicted by at least one method				2705920	2710257	-1	Phage tail length tape-measure protein 1
2699084	2731692	32608	Predicted by at least one method				2710376	2711077	-1	hypothetical protein
2699084	2731692	32608	Predicted by at least one method				2711111	2711434	-1	hypothetical protein
2699084	2731692	32608	Predicted by at least one method				2711725	2712183	-1	FIG00354185: hypothetical protein
2699084	2731692	32608	Predicted by at least one method				2712192	2712503	-1	FIG00352843: hypothetical protein
2699084	2731692	32608	Predicted by at least one method				2712991	2713506	-1	FIG00351865: hypothetical protein
2699084	2731692	32608	Predicted by at least one method				2713576	2714493	-1	FIG00351422: hypothetical protein
2699084	2731692	32608	Predicted by at least one method				2714546	2715874	-1	Phage tail fibers
2699084	2731692	32608	Predicted by at least one method				2715874	2716227	-1	FIG00352013: hypothetical protein
2699084	2731692	32608	Predicted by at least one method				2716286	2716504	-1	FIG00350835: hypothetical protein
2699084	2731692	32608	Predicted by at least one method				2716506	2716949	-1	FIG00351830: hypothetical protein
2699084	2731692	32608	Predicted by at least one method				2716906	2717274	-1	FIG00351830: hypothetical protein
2699084	2731692	32608	Predicted by at least one method				2717246	2717650	-1	FIG00352571: hypothetical protein
2699084	2731692	32608	Predicted by at least one method				2717706	2718419	-1	hypothetical protein
2699084	2731692	32608	Predicted by at least one method				2718457	2718825	-1	FIG00352664: hypothetical protein
2699084	2731692	32608	Predicted by at least one method				2718825	2719205	-1	FIG00351591: hypothetical protein
2699084	2731692	32608	Predicted by at least one method				2719209	2719544	-1	FIG00350537: hypothetical protein
2699084	2731692	32608	Predicted by at least one method				2719589	2720539	-1	Phage capsid protein
2699084	2731692	32608	Predicted by at least one method				2720553	2721308	-1	FIG00351690: hypothetical protein
2699084	2731692	32608	Predicted by at least one method				2721418	2722038	-1	Phage protein
2699084	2731692	32608	Predicted by at least one method				2722092	2722307	-1	hypothetical protein
2699084	2731692	32608	Predicted by at least one method				2722329	2722565	-1	FIG00351809: hypothetical protein
2699084	2731692	32608	Predicted by at least one method				2722664	2723092	-1	FIG00350820: hypothetical protein
2699084	2731692	32608	Predicted by at least one method				2723101	2724207	-1	Phage protein
2699084	2731692	32608	Predicted by at least one method				2724217	2725557	-1	FIG00349972: hypothetical protein
2699084	2731692	32608	Predicted by at least one method				2725597	2726913	-1	Putative phage terminase
2699084	2731692	32608	Predicted by at least one method				2726897	2727454	-1	Phage protein
2699084	2731692	32608	Predicted by at least one method				2727514	2728155	-1	Indoleacetamide hydrolase (EC 3.5.1.-)
2699084	2731692	32608	Predicted by at least one method				2728124	2728558	-1	FIG00351960: hypothetical protein
2699084	2731692	32608	Predicted by at least one method				2728620	2729075	-1	FIG00351986: hypothetical protein
2699084	2731692	32608	Predicted by at least one method				2729739	2729975	-1	hypothetical protein
2699084	2731692	32608	Predicted by at least one method				2730174	2730527	-1	FIG00352376: hypothetical protein
2699084	2731692	32608	Predicted by at least one method				2730990	2731244	-1	FIG00350569: hypothetical protein
2699084	2731692	32608	Predicted by at least one method				2731216	2731692	-1	FIG00351827: hypothetical protein
2699084	2731692	32608	Predicted by at least one method				2731689	2732090	-1	FIG00349989: hypothetical protein
2741072	2747359	6287	Predicted by at least one method				2741072	2741608	1	hypothetical protein
2741072	2747359	6287	Predicted by at least one method				2741605	2741889	1	FIG00353712: hypothetical protein
2741072	2747359	6287	Predicted by at least one method				2741893	2742150	1	hypothetical protein
2741072	2747359	6287	Predicted by at least one method				2742151	2742420	1	hypothetical protein
2741072	2747359	6287	Predicted by at least one method				2742558	2743169	1	hypothetical protein
2741072	2747359	6287	Predicted by at least one method				2743206	2744288	1	Transcriptional regulator
2741072	2747359	6287	Predicted by at least one method				2744300	2745562	-1	phage related integrase
2741072	2747359	6287	Predicted by at least one method				2746331	2747359	-1	Sigma-fimbriae tip adhesin
2741072	2747359	6287	Predicted by at least one method				2747350	2749788	-1	Sigma-fimbriae usher protein
3169935	3191514	21579	Predicted by at least one method				3169935	3171395	-1	FIG022068: Hypothetical protein
3169935	3191514	21579	Predicted by at least one method				3171503	3172417	-1	FIG024738: Hypothetical protein
3169935	3191514	21579	Predicted by at least one method				3172450	3172881	-1	FIG027115: Membrane protein
3169935	3191514	21579	Predicted by at least one method				3173210	3174076	1	Transcriptional regulator, LysR family
3169935	3191514	21579	Predicted by at least one method				3174115	3174675	-1	putative transcriptional regulator (TetR family)
3169935	3191514	21579	Predicted by at least one method				3175387	3176793	-1	MoeA
3169935	3191514	21579	Predicted by at least one method				3176848	3177909	-1	hypothetical protein
3169935	3191514	21579	Predicted by at least one method				3178498	3178746	-1	DNA-binding protein
3169935	3191514	21579	Predicted by at least one method				3178925	3179557	1	hypothetical protein
3169935	3191514	21579	Predicted by at least one method				3179630	3180283	-1	hypothetical protein
3169935	3191514	21579	Predicted by at least one method				3180280	3180741	-1	hypothetical protein
3169935	3191514	21579	Predicted by at least one method				3181029	3182039	1	Patatin
3169935	3191514	21579	Predicted by at least one method				3182041	3183225	1	hypothetical protein
3169935	3191514	21579	Predicted by at least one method				3183228	3183707	1	hypothetical protein
3169935	3191514	21579	Predicted by at least one method				3183718	3185475	1	Sulfur carrier protein adenylyltransferase ThiF
3169935	3191514	21579	Predicted by at least one method				3185764	3186456	-1	Mobile element protein
3169935	3191514	21579	Predicted by at least one method				3186591	3186896	-1	Mobile element protein
3169935	3191514	21579	Predicted by at least one method				3186946	3187095	-1	hypothetical protein
3169935	3191514	21579	Predicted by at least one method				3187154	3187480	-1	hypothetical protein
3169935	3191514	21579	Predicted by at least one method				3187736	3188428	-1	Mobile element protein
3169935	3191514	21579	Predicted by at least one method				3188563	3188868	-1	Mobile element protein
3169935	3191514	21579	Predicted by at least one method				3188918	3189688	-1	hypothetical protein
3169935	3191514	21579	Predicted by at least one method				3190312	3191514	-1	Integrase
3408528	3420149	11621	Predicted by at least one method				3408528	3409406	-1	Methionine ABC transporter substrate-binding protein
3408528	3420149	11621	Predicted by at least one method				3410161	3410448	1	Prophage CP4-57 integrase
3408528	3420149	11621	Predicted by at least one method				3410521	3411399	1	hypothetical protein
3408528	3420149	11621	Predicted by at least one method				3411501	3411629	-1	hypothetical protein
3408528	3420149	11621	Predicted by at least one method				3411733	3412671	1	Chromate resistance protein ChrB
3408528	3420149	11621	Predicted by at least one method				3412718	3414139	1	Chromate transport protein ChrA
3408528	3420149	11621	Predicted by at least one method				3414255	3414947	-1	Mobile element protein
3408528	3420149	11621	Predicted by at least one method				3415082	3415387	-1	Mobile element protein
3408528	3420149	11621	Predicted by at least one method				3415941	3417896	-1	Alkyl sulfatase (EC 3.1.6.-)
3408528	3420149	11621	Predicted by at least one method				3417979	3418671	-1	Mobile element protein
3408528	3420149	11621	Predicted by at least one method				3418806	3419111	-1	Mobile element protein
3408528	3420149	11621	Predicted by at least one method				3419214	3420149	-1	Cobalt-zinc-cadmium resistance protein CzcD
3429740	3443737	13997	Predicted by at least one method				3429740	3430201	-1	hypothetical protein
3429740	3443737	13997	Predicted by at least one method				3430352	3431248	-1	FIG00970189: hypothetical protein
3429740	3443737	13997	Predicted by at least one method				3431461	3432504	-1	Protein gp47, recombination-related [Bacteriophage A118]
3429740	3443737	13997	Predicted by at least one method				3432673	3433716	-1	Mycobacteriophage Barnyard protein gp56
3429740	3443737	13997	Predicted by at least one method				3434278	3436425	-1	hypothetical protein
3429740	3443737	13997	Predicted by at least one method				3437030	3437284	1	hypothetical protein
3429740	3443737	13997	Predicted by at least one method				3437287	3437415	1	hypothetical protein
3429740	3443737	13997	Predicted by at least one method				3437416	3437643	1	hypothetical protein
3429740	3443737	13997	Predicted by at least one method				3437656	3438309	1	hypothetical protein
3429740	3443737	13997	Predicted by at least one method				3438367	3439317	-1	hypothetical protein
3429740	3443737	13997	Predicted by at least one method				3439692	3441419	-1	hypothetical protein
3429740	3443737	13997	Predicted by at least one method				3441604	3442341	1	hypothetical protein
3429740	3443737	13997	Predicted by at least one method				3442373	3443293	-1	hypothetical protein
3429740	3443737	13997	Predicted by at least one method				3443471	3443737	1	hypothetical protein
3951425	3996672	45247	Predicted by at least one method				3951425	3951937	-1	putative nodulin 21-related protein
3951425	3996672	45247	Predicted by at least one method				3952285	3952989	-1	Mobile element protein
3951425	3996672	45247	Predicted by at least one method				3953533	3953820	-1	hypothetical protein
3951425	3996672	45247	Predicted by at least one method				3953823	3954461	-1	Chromosome partitioning protein ParA
3951425	3996672	45247	Predicted by at least one method				3954819	3955802	1	Replication protein
3951425	3996672	45247	Predicted by at least one method				3956181	3956426	1	hypothetical protein
3951425	3996672	45247	Predicted by at least one method				3956525	3956668	1	hypothetical protein
3951425	3996672	45247	Predicted by at least one method				3956868	3957113	1	hypothetical protein
3951425	3996672	45247	Predicted by at least one method				3957391	3957636	1	hypothetical protein
3951425	3996672	45247	Predicted by at least one method				3957735	3957878	1	hypothetical protein
3951425	3996672	45247	Predicted by at least one method				3958078	3958323	1	hypothetical protein
3951425	3996672	45247	Predicted by at least one method				3958422	3958667	1	hypothetical protein
3951425	3996672	45247	Predicted by at least one method				3958766	3958909	1	hypothetical protein
3951425	3996672	45247	Predicted by at least one method				3959109	3959252	1	hypothetical protein
3951425	3996672	45247	Predicted by at least one method				3960324	3961589	-1	HIPA PROTEIN
3951425	3996672	45247	Predicted by at least one method				3961589	3961894	-1	Predicted transcriptional regulators
3951425	3996672	45247	Predicted by at least one method				3962814	3963071	-1	Error-prone, lesion bypass DNA polymerase V (UmuC)
3951425	3996672	45247	Predicted by at least one method				3963421	3964017	-1	cell filamentation protein Fic
3951425	3996672	45247	Predicted by at least one method				3964030	3964197	-1	hypothetical protein
3951425	3996672	45247	Predicted by at least one method				3964472	3964936	1	hypothetical protein
3951425	3996672	45247	Predicted by at least one method				3964949	3967288	1	hypothetical protein
3951425	3996672	45247	Predicted by at least one method				3967293	3970493	1	hypothetical protein
3951425	3996672	45247	Predicted by at least one method				3970819	3971037	-1	hypothetical protein
3951425	3996672	45247	Predicted by at least one method				3971042	3972337	-1	Error-prone, lesion bypass DNA polymerase V (UmuC)
3951425	3996672	45247	Predicted by at least one method				3972352	3972978	-1	Error-prone repair protein UmuD
3951425	3996672	45247	Predicted by at least one method				3973089	3973541	-1	FIG00352741: hypothetical protein
3951425	3996672	45247	Predicted by at least one method				3973632	3974486	-1	Mobile element protein
3951425	3996672	45247	Predicted by at least one method				3974498	3974797	-1	Mobile element protein
3951425	3996672	45247	Predicted by at least one method				3976019	3976798	1	Phosphonate ABC transporter ATP-binding protein (TC 3.A.1.9.1)
3951425	3996672	45247	Predicted by at least one method				3976818	3977678	1	Phosphonate ABC transporter phosphate-binding periplasmic component (TC 3.A.1.9.1)
3951425	3996672	45247	Predicted by at least one method				3977697	3978494	1	Phosphonate ABC transporter permease protein phnE (TC 3.A.1.9.1)
3951425	3996672	45247	Predicted by at least one method				3978536	3979543	1	Glyoxylate reductase (EC 1.1.1.26) / Hydroxypyruvate reductase (EC 1.1.1.81)
3951425	3996672	45247	Predicted by at least one method				3979540	3980241	1	Transcriptional regulator, LysR family
3951425	3996672	45247	Predicted by at least one method				3980890	3981744	-1	Mobile element protein
3951425	3996672	45247	Predicted by at least one method				3981756	3982055	-1	Mobile element protein
3951425	3996672	45247	Predicted by at least one method				3982140	3983999	1	hypothetical protein
3951425	3996672	45247	Predicted by at least one method				3984270	3984590	-1	hypothetical protein
3951425	3996672	45247	Predicted by at least one method				3984833	3985216	-1	Mobile element protein
3951425	3996672	45247	Predicted by at least one method				3985566	3986249	-1	hypothetical protein
3951425	3996672	45247	Predicted by at least one method				3986807	3987163	1	Diaminopimelate decarboxylase
3951425	3996672	45247	Predicted by at least one method				3987156	3987458	1	Transcriptional regulator, ArsR family
3951425	3996672	45247	Predicted by at least one method				3987801	3988007	1	hypothetical protein
3951425	3996672	45247	Predicted by at least one method				3988224	3988451	1	hypothetical protein
3951425	3996672	45247	Predicted by at least one method				3988561	3988770	-1	hypothetical protein
3951425	3996672	45247	Predicted by at least one method				3988763	3989065	-1	Cro-like protein
3951425	3996672	45247	Predicted by at least one method				3989106	3989414	-1	Diaminopimelate decarboxylase
3951425	3996672	45247	Predicted by at least one method				3990732	3991025	-1	RelE/StbE replicon stabilization toxin
3951425	3996672	45247	Predicted by at least one method				3991015	3991260	-1	RelB/StbD replicon stabilization protein (antitoxin to RelE/StbE)
3951425	3996672	45247	Predicted by at least one method				3991517	3992419	-1	hypothetical protein
3951425	3996672	45247	Predicted by at least one method				3992627	3993139	-1	hypothetical protein
3951425	3996672	45247	Predicted by at least one method				3993271	3993789	-1	hypothetical protein
3951425	3996672	45247	Predicted by at least one method				3994555	3994839	-1	Antibiotic biosynthesis monooxygenase
3951425	3996672	45247	Predicted by at least one method				3994860	3995858	-1	Bifunctional protein: zinc-containing alcohol dehydrogenase; quinone oxidoreductase ( NADPH:quinone reductase) (EC 1.1.1.-); Similar to arginate lyase
3951425	3996672	45247	Predicted by at least one method				3995932	3996672	-1	Short-chain dehydrogenase/reductase SDR
4016772	4037803	21031	Predicted by at least one method				4016772	4017203	-1	Protein ycgK precursor
4016772	4037803	21031	Predicted by at least one method				4017503	4018702	1	Integrase
4016772	4037803	21031	Predicted by at least one method				4019234	4019614	-1	Nrp
4016772	4037803	21031	Predicted by at least one method				4019707	4019901	1	hypothetical protein
4016772	4037803	21031	Predicted by at least one method				4020312	4020548	1	Mobile element protein
4016772	4037803	21031	Predicted by at least one method				4021053	4021460	-1	Cd(II)/Pb(II)-responsive transcriptional regulator
4016772	4037803	21031	Predicted by at least one method				4021556	4022452	1	Cobalt-zinc-cadmium resistance protein CzcD
4016772	4037803	21031	Predicted by at least one method				4022456	4022941	1	Lipoprotein signal peptidase (EC 3.4.23.36)
4016772	4037803	21031	Predicted by at least one method				4023149	4023901	1	Mobile element protein
4016772	4037803	21031	Predicted by at least one method				4024101	4024430	1	Ferredoxin
4016772	4037803	21031	Predicted by at least one method				4024777	4025262	1	hypothetical protein
4016772	4037803	21031	Predicted by at least one method				4025219	4026229	1	hypothetical protein
4016772	4037803	21031	Predicted by at least one method				4026226	4026834	-1	DNA integration/recombination/invertion protein
4016772	4037803	21031	Predicted by at least one method				4026929	4029895	1	Mobile element protein
4016772	4037803	21031	Predicted by at least one method				4030161	4030580	-1	hypothetical protein
4016772	4037803	21031	Predicted by at least one method				4030582	4031046	-1	Thioesterase family protein
4016772	4037803	21031	Predicted by at least one method				4031103	4032074	-1	hypothetical protein
4016772	4037803	21031	Predicted by at least one method				4032071	4032697	-1	Acyclic terpenes utilization regulator AtuR, TetR family
4016772	4037803	21031	Predicted by at least one method				4032781	4033650	-1	hypothetical protein
4016772	4037803	21031	Predicted by at least one method				4034307	4034537	1	Mobile element protein
4016772	4037803	21031	Predicted by at least one method				4034576	4035790	-1	Ferredoxin reductase
4016772	4037803	21031	Predicted by at least one method				4035877	4037268	-1	putative cytochrome P450 hydroxylase
4016772	4037803	21031	Predicted by at least one method				4037318	4037803	-1	Ferredoxin, 2Fe-2S
